# Supplementary material for: (R)-2-Benzyl-4-methyl­pentyl (R)-2-meth­oxy-2-(1-naphth­yl)propionate
Source: Acta Crystallogr Sect E Struct Rep Online. 2010 Jun 16;66(Pt 7):o1665. doi: 10.1107/S160053681002101X (PMC3007046; doi:10.1107/S160053681002101X)
Supplement: Supplementary file 1 [file e-66-o1665-sup1.cif]

##############################################################################
###                                                                        ###
###        Electronic paper (Acta Crystallographica Section E)             ###
###                                                                        ###
##############################################################################
#                                                                            #
# This CIF contains the data in a paper accepted for publication in Acta     #
# Crystallographica Section E. It conforms to the requirements of Notes      #
# for Authors for Section E, and has been peer reviewed under the auspices   #
# of the IUCr Commission on Journals.                                        #
#                                                                            #
# Full details of the Crystallographic Information File format               #
# are given in the paper "The Crystallographic Information File (CIF):       #
# a New Standard Archive File for Crystallography" by S. R. Hall, F. H.      #
# Allen and I. D. Brown [Acta Cryst. (1991), A47, 655-685].                  #
#                                                                            #
# The current version of the core CIF dictionary is obtainable from          #
# ftp://ftp.iucr.org/pub/cif_core.dic. The current version number is 2.4.    #
#                                                                            #
# Software is freely available for graphical display of the structure(s) in  #
# this CIF.  For information consult the CIF home page http://www.iucr.org/  #
# cif/home.html                                                              #
#                                                                            #
# This file may be used for bona fide research purposes within the           #
# scientific community so long as proper attribution is given to the journal # 
# article from which it was obtained.                                        #
#                                                                            #
##############################################################################
                                             
data_I
_audit_creation_method     SHELXL97
_chemical_name_systematic
;
(<i>R</i>)-2-Benzyl-4-methylpentyl
(<i>R</i>)-2-methoxy-2-(1-naphthyl)propionate
;
_chemical_name_common     ?
_chemical_formula_moiety     'C27 H32 O3'
_chemical_formula_sum     'C27 H32 O3'
_chemical_formula_iupac     'C27 H32 O3'
_chemical_formula_weight     404.53
_chemical_melting_point     ?
_symmetry_cell_setting     monoclinic
_symmetry_space_group_name_H-M     'P 21'
_symmetry_space_group_name_Hall     'P 2yb'
loop_
    _symmetry_equiv_pos_as_xyz
    'x, y, z'
    '-x, y+1/2, -z'
_cell_length_a     9.33800(10)
_cell_length_b     12.41420(10)
_cell_length_c     10.0317(5)
_cell_angle_alpha     90.00
_cell_angle_beta     102.8144(8)
_cell_angle_gamma     90.00
_cell_volume     1133.95(6)
_cell_formula_units_Z     2
_cell_measurement_reflns_used     21196
_cell_measurement_theta_min     3.56
_cell_measurement_theta_max     68.29
_cell_measurement_temperature     105
_exptl_crystal_description     'prism'
_exptl_crystal_colour     'colourless'
_exptl_crystal_size_max     0.60
_exptl_crystal_size_mid     0.60
_exptl_crystal_size_min     0.60
_exptl_crystal_density_diffrn     1.185
_exptl_crystal_density_meas     ?
_exptl_crystal_density_method     'not measured'
_exptl_crystal_F_000     436
_exptl_absorpt_coefficient_mu     0.593
_exptl_absorpt_correction_type     multi-scan
_exptl_absorpt_process_details     '(<i>ABSCOR</i>; Higashi, 1995)'
_exptl_absorpt_correction_T_min     0.896
_exptl_absorpt_correction_T_max     1.000
_exptl_special_details
;
;
_diffrn_ambient_temperature     105
_diffrn_radiation_type     CuK\a
_diffrn_radiation_wavelength     1.54187
_diffrn_radiation_source     'rotating anode'
_diffrn_radiation_monochromator     graphite
_diffrn_measurement_device_type     'Rigaku R-AXIS RAPID CCD'
_diffrn_measurement_method     '\w scans'
_diffrn_detector_area_resol_mean     ?
_diffrn_reflns_number     21388
_diffrn_reflns_av_R_equivalents     0.0260
_diffrn_reflns_av_sigmaI/netI     0.0173
_diffrn_reflns_theta_min     4.52
_diffrn_reflns_theta_max     68.24
_diffrn_reflns_theta_full     68.24
_diffrn_measured_fraction_theta_max     1.000
_diffrn_measured_fraction_theta_full     1.000
_diffrn_reflns_limit_h_min     -11
_diffrn_reflns_limit_h_max     11
_diffrn_reflns_limit_k_min     -14
_diffrn_reflns_limit_k_max     14
_diffrn_reflns_limit_l_min     -12
_diffrn_reflns_limit_l_max     11
_diffrn_standards_number     0
_diffrn_standards_interval_count     .
_diffrn_standards_interval_time     .
_diffrn_standards_decay_%     ?
_refine_special_details
;
Refinement of <i>F</i>^2^ against ALL reflections. The weighted <i>R</i>-factor
<i>wR</i> and goodness of fit <i>S</i> are based on <i>F</i>^2^, conventional
<i>R</i>-factors <i>R</i> are based on <i>F</i>, with <i>F</i> set to zero for
negative <i>F</i>^2^. The threshold expression of <i>F</i>^2^ >
\s(<i>F</i>^2^) is used only for calculating <i>R</i>-factors(gt) <i>etc</i>.
and is not relevant to the choice of reflections for refinement.
<i>R</i>-factors based on <i>F</i>^2^ are statistically about twice as large
as those based on <i>F</i>, and <i>R</i>- factors based on ALL data will be
even larger.
;
_reflns_number_total     4133
_reflns_number_gt     4042
_reflns_threshold_expression     I>2\s(I)
_refine_ls_structure_factor_coef     Fsqd
_refine_ls_matrix_type     full
_refine_ls_R_factor_all     0.0259
_refine_ls_R_factor_gt     0.0253
_refine_ls_wR_factor_gt     0.0672
_refine_ls_wR_factor_ref     0.0677
_refine_ls_goodness_of_fit_ref     1.057
_refine_ls_restrained_S_all     1.057
_refine_ls_number_reflns     4133
_refine_ls_number_parameters     276
_refine_ls_number_restraints     1
_refine_ls_hydrogen_treatment     constr
_refine_ls_weighting_scheme     calc
_refine_ls_weighting_details
         'calc w=1/[\s^2^(Fo^2^)+(0.0376P)^2^+0.1169P] where P=(Fo^2^+2Fc^2^)/3'
_atom_sites_solution_hydrogens     geom
_atom_sites_solution_primary     direct
_atom_sites_solution_secondary     difmap
_refine_ls_shift/su_max     0.000
_refine_ls_shift/su_mean     0.000
_refine_diff_density_max     0.158
_refine_diff_density_min     -0.110
_refine_ls_extinction_method     '<i>SHELXL97</i> (Sheldrick, 2008)'
_refine_ls_extinction_coef     0.0049(4)
_refine_ls_extinction_expression
                                  'Fc^*^=kFc[1+0.001xFc^2^\l^3^/sin(2\q)]^-1/4^'
_refine_ls_abs_structure_details     'Flack (1983), 1592 Friedel pairs'
_refine_ls_abs_structure_Flack     0.03(13)
loop_
    _atom_type_symbol
    _atom_type_description
    _atom_type_scat_dispersion_real
    _atom_type_scat_dispersion_imag
    _atom_type_scat_source
    'C' 'C' 0.0181 0.0091
                         'International Tables Vol C Tables 4.2.6.8 and 6.1.1.4'
    'H' 'H' 0.0000 0.0000
                         'International Tables Vol C Tables 4.2.6.8 and 6.1.1.4'
    'O' 'O' 0.0492 0.0322
                         'International Tables Vol C Tables 4.2.6.8 and 6.1.1.4'
    'N' 'N' 0.0311 0.0180
                         'International Tables Vol C Tables 4.2.6.8 and 6.1.1.4'
_computing_data_collection     '<i>PROCESS-AUTO</i> (Rigaku, 1998)'
_computing_cell_refinement     '<i>PROCESS-AUTO</i> (Rigaku, 1998)'
_computing_data_reduction     '<i>CrystalStructure</i> (Rigaku/MSC, 2003)'
_computing_structure_solution     '<i>SHELXS97</i> (Sheldrick, 2008)'
_computing_structure_refinement     '<i>SHELXL97</i> (Sheldrick, 2008)'
_computing_molecular_graphics     '<i>PLATON</i> (Spek, 2009)'
_computing_publication_material
            '<i>Yadokari-XG 2009</i> (Wakita, 2001; Kabuto <i>et al.</i>, 2009)'
loop_
    _atom_site_type_symbol
    _atom_site_label
    _atom_site_fract_x
    _atom_site_fract_y
    _atom_site_fract_z
    _atom_site_U_iso_or_equiv
    _atom_site_adp_type
    _atom_site_calc_flag
    _atom_site_refinement_flags
    _atom_site_occupancy
    _atom_site_disorder_assembly
    _atom_site_disorder_group
    C C1 0.01084(12) 0.76296(10) 0.04854(12) 0.0259(2) Uani d . 1 . .
    O O1 -0.00374(10) 0.66650(7) -0.03129(9) 0.0328(2) Uani d . 1 . .
    C C2 0.01437(17) 0.67911(13) -0.16720(14) 0.0422(3) Uani d . 1 . .
    H H2 -0.0560 0.7325 -0.2148 0.063 Uiso calc R 1 . .
    H H2A -0.0030 0.6100 -0.2152 0.063 Uiso calc R 1 . .
    H H2B 0.1146 0.7035 -0.1654 0.063 Uiso calc R 1 . .
    C C3 -0.12601(13) 0.83375(11) 0.00029(13) 0.0316(3) Uani d . 1 . .
    H H3 -0.1275 0.8614 -0.0915 0.047 Uiso calc R 1 . .
    H H3A -0.1232 0.8943 0.0636 0.047 Uiso calc R 1 . .
    H H3B -0.2145 0.7907 -0.0019 0.047 Uiso calc R 1 . .
    C C4 0.00305(11) 0.72333(10) 0.19225(12) 0.0246(2) Uani d . 1 . .
    O O2 -0.05044(9) 0.63985(7) 0.21644(9) 0.0328(2) Uani d . 1 . .
    O O3 0.05702(9) 0.79770(7) 0.28601(8) 0.02774(18) Uani d . 1 . .
    C C5 0.15589(12) 0.82122(9) 0.05218(11) 0.0239(2) Uani d . 1 . .
    C C6 0.15720(13) 0.92718(10) 0.01434(12) 0.0278(3) Uani d . 1 . .
    H H6 0.0666 0.9633 -0.0185 0.033 Uiso calc R 1 . .
    C C7 0.28968(14) 0.98387(10) 0.02292(12) 0.0311(3) Uani d . 1 . .
    H H7 0.2874 1.0570 -0.0053 0.037 Uiso calc R 1 . .
    C C8 0.42086(13) 0.93434(10) 0.07136(12) 0.0311(3) Uani d . 1 . .
    H H8 0.5097 0.9734 0.0782 0.037 Uiso calc R 1 . .
    C C9 0.42564(12) 0.82428(10) 0.11183(11) 0.0267(3) Uani d . 1 . .
    C C10 0.56161(13) 0.77226(11) 0.16393(12) 0.0319(3) Uani d . 1 . .
    H H10 0.6503 0.8121 0.1744 0.038 Uiso calc R 1 . .
    C C11 0.56744(14) 0.66583(12) 0.19930(13) 0.0360(3) Uani d . 1 . .
    H H11 0.6595 0.6318 0.2330 0.043 Uiso calc R 1 . .
    C C12 0.43639(14) 0.60689(11) 0.18546(13) 0.0358(3) Uani d . 1 . .
    H H12 0.4404 0.5327 0.2093 0.043 Uiso calc R 1 . .
    C C13 0.30273(13) 0.65541(10) 0.13778(12) 0.0295(3) Uani d . 1 . .
    H H13 0.2154 0.6144 0.1301 0.035 Uiso calc R 1 . .
    C C14 0.29272(12) 0.76583(10) 0.09975(11) 0.0246(2) Uani d . 1 . .
    C C15 0.05451(13) 0.77178(9) 0.42690(12) 0.0255(2) Uani d . 1 . .
    H H15 0.1298 0.7168 0.4632 0.031 Uiso calc R 1 . .
    H H15A -0.0429 0.7430 0.4323 0.031 Uiso calc R 1 . .
    C C16 0.08635(12) 0.87537(10) 0.50914(12) 0.0266(2) Uani d . 1 . .
    H H16 0.0802 0.8585 0.6052 0.032 Uiso calc R 1 . .
    C C17 -0.02740(14) 0.96247(10) 0.45622(12) 0.0310(3) Uani d . 1 . .
    H H17 -0.0271 0.9766 0.3591 0.037 Uiso calc R 1 . .
    H H17A 0.0037 1.0297 0.5077 0.037 Uiso calc R 1 . .
    C C18 -0.18533(14) 0.93703(11) 0.46642(14) 0.0355(3) Uani d . 1 . .
    H H18 -0.2086 0.8617 0.4333 0.043 Uiso calc R 1 . .
    C C19 -0.29213(18) 1.01300(13) 0.37436(19) 0.0569(5) Uani d . 1 . .
    H H19 -0.3930 0.9941 0.3782 0.085 Uiso calc R 1 . .
    H H19A -0.2803 1.0063 0.2801 0.085 Uiso calc R 1 . .
    H H19B -0.2717 1.0873 0.4057 0.085 Uiso calc R 1 . .
    C C20 -0.20296(16) 0.94390(14) 0.61282(16) 0.0480(4) Uani d . 1 . .
    H H20 -0.1823 1.0176 0.6467 0.072 Uiso calc R 1 . .
    H H20A -0.1342 0.8941 0.6700 0.072 Uiso calc R 1 . .
    H H20B -0.3038 0.9245 0.6164 0.072 Uiso calc R 1 . .
    C C21 0.24294(14) 0.91710(10) 0.51362(13) 0.0313(3) Uani d . 1 . .
    H H21 0.2519 0.9334 0.4192 0.038 Uiso calc R 1 . .
    H H21A 0.2576 0.9853 0.5661 0.038 Uiso calc R 1 . .
    C C22 0.36296(13) 0.83929(10) 0.57695(12) 0.0292(3) Uani d . 1 . .
    C C23 0.44401(13) 0.78389(11) 0.49766(13) 0.0330(3) Uani d . 1 . .
    H H23 0.4243 0.7959 0.4018 0.040 Uiso calc R 1 . .
    C C24 0.55244(14) 0.71188(12) 0.55646(13) 0.0369(3) Uani d . 1 . .
    H H24 0.6070 0.6754 0.5008 0.044 Uiso calc R 1 . .
    C C25 0.58239(14) 0.69240(11) 0.69620(14) 0.0360(3) Uani d . 1 . .
    H H25 0.6571 0.6429 0.7365 0.043 Uiso calc R 1 . .
    C C26 0.50175(13) 0.74623(12) 0.77605(13) 0.0366(3) Uani d . 1 . .
    H H26 0.5208 0.7333 0.8717 0.044 Uiso calc R 1 . .
    C C27 0.39359(13) 0.81877(11) 0.71708(13) 0.0331(3) Uani d . 1 . .
    H H27 0.3393 0.8552 0.7730 0.040 Uiso calc R 1 . .
loop_
    _atom_site_aniso_label
    _atom_site_aniso_U_11
    _atom_site_aniso_U_22
    _atom_site_aniso_U_33
    _atom_site_aniso_U_12
    _atom_site_aniso_U_13
    _atom_site_aniso_U_23
    C1 0.0258(5) 0.0274(6) 0.0248(6) -0.0014(5) 0.0062(4) -0.0059(5)
    O1 0.0376(5) 0.0321(5) 0.0302(4) -0.0074(4) 0.0108(4) -0.0110(4)
    C2 0.0490(8) 0.0486(8) 0.0309(7) -0.0055(6) 0.0133(6) -0.0142(6)
    C3 0.0240(5) 0.0424(7) 0.0278(6) 0.0023(5) 0.0042(5) -0.0010(5)
    C4 0.0183(5) 0.0259(6) 0.0297(6) -0.0001(4) 0.0056(4) -0.0041(5)
    O2 0.0344(4) 0.0293(5) 0.0350(5) -0.0086(4) 0.0086(4) -0.0035(4)
    O3 0.0350(4) 0.0253(4) 0.0245(4) -0.0067(3) 0.0099(3) -0.0035(3)
    C5 0.0259(6) 0.0273(6) 0.0190(5) -0.0003(4) 0.0065(4) -0.0029(4)
    C6 0.0309(6) 0.0279(6) 0.0246(6) 0.0035(5) 0.0062(5) 0.0003(5)
    C7 0.0405(7) 0.0279(6) 0.0250(6) -0.0039(5) 0.0077(5) 0.0026(5)
    C8 0.0337(6) 0.0373(7) 0.0237(6) -0.0115(5) 0.0090(5) -0.0016(5)
    C9 0.0283(6) 0.0364(7) 0.0168(5) -0.0007(5) 0.0080(4) -0.0012(5)
    C10 0.0244(5) 0.0497(8) 0.0228(6) -0.0002(5) 0.0080(4) -0.0022(5)
    C11 0.0302(6) 0.0520(9) 0.0270(6) 0.0153(6) 0.0092(5) 0.0027(6)
    C12 0.0407(7) 0.0352(7) 0.0346(7) 0.0129(6) 0.0149(5) 0.0034(6)
    C13 0.0317(6) 0.0283(7) 0.0311(6) 0.0030(5) 0.0125(5) -0.0002(5)
    C14 0.0268(6) 0.0284(6) 0.0201(5) 0.0017(4) 0.0082(4) -0.0013(4)
    C15 0.0281(5) 0.0250(6) 0.0244(5) -0.0007(5) 0.0082(4) 0.0026(4)
    C16 0.0303(6) 0.0271(6) 0.0234(6) -0.0007(5) 0.0079(4) 0.0003(5)
    C17 0.0425(7) 0.0249(6) 0.0249(6) 0.0024(5) 0.0061(5) -0.0003(5)
    C18 0.0333(6) 0.0297(7) 0.0388(7) 0.0038(5) -0.0023(5) -0.0079(6)
    C19 0.0455(9) 0.0390(9) 0.0714(11) 0.0092(7) -0.0189(8) -0.0095(8)
    C20 0.0368(7) 0.0573(10) 0.0536(9) -0.0032(7) 0.0178(6) -0.0117(7)
    C21 0.0355(6) 0.0289(6) 0.0302(6) -0.0072(5) 0.0090(5) -0.0029(5)
    C22 0.0274(6) 0.0320(6) 0.0276(6) -0.0092(5) 0.0051(5) -0.0030(5)
    C23 0.0317(6) 0.0418(7) 0.0261(6) -0.0055(6) 0.0077(5) -0.0012(5)
    C24 0.0309(6) 0.0457(8) 0.0355(7) -0.0030(6) 0.0102(5) -0.0037(6)
    C25 0.0267(6) 0.0427(8) 0.0361(7) -0.0025(5) 0.0016(5) 0.0012(6)
    C26 0.0314(6) 0.0501(9) 0.0252(6) -0.0082(6) -0.0001(5) -0.0026(6)
    C27 0.0304(6) 0.0421(8) 0.0269(6) -0.0096(5) 0.0065(5) -0.0104(5)
_geom_special_details
;
All e.s.d.'s (except the e.s.d. in the dihedral angle between two l.s. planes)
are estimated using the full covariance matrix. The cell e.s.d.'s are taken
into account individually in the estimation of e.s.d.'s in distances, angles
and torsion angles; correlations between e.s.d.'s in cell parameters are only
used when they are defined by crystal symmetry. An approximate (isotropic)
treatment of cell e.s.d.'s is used for estimating e.s.d.'s involving l.s.
planes.
;
loop_
    _geom_bond_atom_site_label_1
    _geom_bond_atom_site_label_2
    _geom_bond_site_symmetry_2
    _geom_bond_distance
    _geom_bond_publ_flag
    C1 O1 . 1.4303(14) ?
    C1 C5 . 1.5288(15) ?
    C1 C3 . 1.5379(16) ?
    C1 C4 . 1.5402(16) ?
    O1 C2 . 1.4192(16) ?
    C2 H2 . 0.9800 ?
    C2 H2A . 0.9800 ?
    C2 H2B . 0.9800 ?
    C3 H3 . 0.9800 ?
    C3 H3A . 0.9800 ?
    C3 H3B . 0.9800 ?
    C4 O2 . 1.1984(14) ?
    C4 O3 . 1.3344(14) ?
    O3 C15 . 1.4548(13) ?
    C5 C6 . 1.3700(17) ?
    C5 C14 . 1.4361(15) ?
    C6 C7 . 1.4092(17) ?
    C6 H6 . 0.9500 ?
    C7 C8 . 1.3604(18) ?
    C7 H7 . 0.9500 ?
    C8 C9 . 1.4233(18) ?
    C8 H8 . 0.9500 ?
    C9 C10 . 1.4169(17) ?
    C9 C14 . 1.4196(16) ?
    C10 C11 . 1.3660(19) ?
    C10 H10 . 0.9500 ?
    C11 C12 . 1.406(2) ?
    C11 H11 . 0.9500 ?
    C12 C13 . 1.3728(17) ?
    C12 H12 . 0.9500 ?
    C13 C14 . 1.4204(17) ?
    C13 H13 . 0.9500 ?
    C15 C16 . 1.5211(16) ?
    C15 H15 . 0.9900 ?
    C15 H15A . 0.9900 ?
    C16 C17 . 1.5262(16) ?
    C16 C21 . 1.5426(16) ?
    C16 H16 . 1.0000 ?
    C17 C18 . 1.5337(18) ?
    C17 H17 . 0.9900 ?
    C17 H17A . 0.9900 ?
    C18 C20 . 1.516(2) ?
    C18 C19 . 1.5258(19) ?
    C18 H18 . 1.0000 ?
    C19 H19 . 0.9800 ?
    C19 H19A . 0.9800 ?
    C19 H19B . 0.9800 ?
    C20 H20 . 0.9800 ?
    C20 H20A . 0.9800 ?
    C20 H20B . 0.9800 ?
    C21 C22 . 1.5089(18) ?
    C21 H21 . 0.9900 ?
    C21 H21A . 0.9900 ?
    C22 C27 . 1.3944(17) ?
    C22 C23 . 1.3949(18) ?
    C23 C24 . 1.3811(19) ?
    C23 H23 . 0.9500 ?
    C24 C25 . 1.3885(19) ?
    C24 H24 . 0.9500 ?
    C25 C26 . 1.387(2) ?
    C25 H25 . 0.9500 ?
    C26 C27 . 1.384(2) ?
    C26 H26 . 0.9500 ?
    C27 H27 . 0.9500 ?
loop_
    _geom_angle_atom_site_label_1
    _geom_angle_atom_site_label_2
    _geom_angle_atom_site_label_3
    _geom_angle_site_symmetry_1
    _geom_angle_site_symmetry_3
    _geom_angle
    _geom_angle_publ_flag
    O1 C1 C5 . . 112.53(9) ?
    O1 C1 C3 . . 109.45(9) ?
    C5 C1 C3 . . 114.03(10) ?
    O1 C1 C4 . . 103.79(9) ?
    C5 C1 C4 . . 110.75(9) ?
    C3 C1 C4 . . 105.59(9) ?
    C2 O1 C1 . . 115.39(10) ?
    O1 C2 H2 . . 109.5 ?
    O1 C2 H2A . . 109.5 ?
    H2 C2 H2A . . 109.5 ?
    O1 C2 H2B . . 109.5 ?
    H2 C2 H2B . . 109.5 ?
    H2A C2 H2B . . 109.5 ?
    C1 C3 H3 . . 109.5 ?
    C1 C3 H3A . . 109.5 ?
    H3 C3 H3A . . 109.5 ?
    C1 C3 H3B . . 109.5 ?
    H3 C3 H3B . . 109.5 ?
    H3A C3 H3B . . 109.5 ?
    O2 C4 O3 . . 124.39(11) ?
    O2 C4 C1 . . 125.03(10) ?
    O3 C4 C1 . . 110.48(9) ?
    C4 O3 C15 . . 116.54(9) ?
    C6 C5 C14 . . 119.33(10) ?
    C6 C5 C1 . . 120.66(10) ?
    C14 C5 C1 . . 119.98(10) ?
    C5 C6 C7 . . 121.62(11) ?
    C5 C6 H6 . . 119.2 ?
    C7 C6 H6 . . 119.2 ?
    C8 C7 C6 . . 120.32(11) ?
    C8 C7 H7 . . 119.8 ?
    C6 C7 H7 . . 119.8 ?
    C7 C8 C9 . . 120.31(11) ?
    C7 C8 H8 . . 119.8 ?
    C9 C8 H8 . . 119.8 ?
    C10 C9 C14 . . 119.58(11) ?
    C10 C9 C8 . . 120.77(11) ?
    C14 C9 C8 . . 119.65(11) ?
    C11 C10 C9 . . 121.16(12) ?
    C11 C10 H10 . . 119.4 ?
    C9 C10 H10 . . 119.4 ?
    C10 C11 C12 . . 119.61(12) ?
    C10 C11 H11 . . 120.2 ?
    C12 C11 H11 . . 120.2 ?
    C13 C12 C11 . . 120.68(13) ?
    C13 C12 H12 . . 119.7 ?
    C11 C12 H12 . . 119.7 ?
    C12 C13 C14 . . 121.17(12) ?
    C12 C13 H13 . . 119.4 ?
    C14 C13 H13 . . 119.4 ?
    C9 C14 C13 . . 117.78(10) ?
    C9 C14 C5 . . 118.70(10) ?
    C13 C14 C5 . . 123.50(10) ?
    O3 C15 C16 . . 107.26(9) ?
    O3 C15 H15 . . 110.3 ?
    C16 C15 H15 . . 110.3 ?
    O3 C15 H15A . . 110.3 ?
    C16 C15 H15A . . 110.3 ?
    H15 C15 H15A . . 108.5 ?
    C15 C16 C17 . . 111.91(9) ?
    C15 C16 C21 . . 111.70(9) ?
    C17 C16 C21 . . 110.75(10) ?
    C15 C16 H16 . . 107.4 ?
    C17 C16 H16 . . 107.4 ?
    C21 C16 H16 . . 107.4 ?
    C16 C17 C18 . . 115.86(10) ?
    C16 C17 H17 . . 108.3 ?
    C18 C17 H17 . . 108.3 ?
    C16 C17 H17A . . 108.3 ?
    C18 C17 H17A . . 108.3 ?
    H17 C17 H17A . . 107.4 ?
    C20 C18 C19 . . 110.78(13) ?
    C20 C18 C17 . . 111.45(11) ?
    C19 C18 C17 . . 109.96(12) ?
    C20 C18 H18 . . 108.2 ?
    C19 C18 H18 . . 108.2 ?
    C17 C18 H18 . . 108.2 ?
    C18 C19 H19 . . 109.5 ?
    C18 C19 H19A . . 109.5 ?
    H19 C19 H19A . . 109.5 ?
    C18 C19 H19B . . 109.5 ?
    H19 C19 H19B . . 109.5 ?
    H19A C19 H19B . . 109.5 ?
    C18 C20 H20 . . 109.5 ?
    C18 C20 H20A . . 109.5 ?
    H20 C20 H20A . . 109.5 ?
    C18 C20 H20B . . 109.5 ?
    H20 C20 H20B . . 109.5 ?
    H20A C20 H20B . . 109.5 ?
    C22 C21 C16 . . 114.08(10) ?
    C22 C21 H21 . . 108.7 ?
    C16 C21 H21 . . 108.7 ?
    C22 C21 H21A . . 108.7 ?
    C16 C21 H21A . . 108.7 ?
    H21 C21 H21A . . 107.6 ?
    C27 C22 C23 . . 117.96(12) ?
    C27 C22 C21 . . 120.57(11) ?
    C23 C22 C21 . . 121.45(11) ?
    C24 C23 C22 . . 120.98(12) ?
    C24 C23 H23 . . 119.5 ?
    C22 C23 H23 . . 119.5 ?
    C23 C24 C25 . . 120.55(12) ?
    C23 C24 H24 . . 119.7 ?
    C25 C24 H24 . . 119.7 ?
    C26 C25 C24 . . 119.06(13) ?
    C26 C25 H25 . . 120.5 ?
    C24 C25 H25 . . 120.5 ?
    C27 C26 C25 . . 120.33(12) ?
    C27 C26 H26 . . 119.8 ?
    C25 C26 H26 . . 119.8 ?
    C26 C27 C22 . . 121.11(12) ?
    C26 C27 H27 . . 119.4 ?
    C22 C27 H27 . . 119.4 ?
loop_
    _geom_torsion_atom_site_label_1
    _geom_torsion_atom_site_label_2
    _geom_torsion_atom_site_label_3
    _geom_torsion_atom_site_label_4
    _geom_torsion_site_symmetry_1
    _geom_torsion_site_symmetry_2
    _geom_torsion_site_symmetry_3
    _geom_torsion_site_symmetry_4
    _geom_torsion
    _geom_torsion_publ_flag
    C5 C1 O1 C2 . . . . -54.27(13) ?
    C3 C1 O1 C2 . . . . 73.61(13) ?
    C4 C1 O1 C2 . . . . -174.05(10) ?
    O1 C1 C4 O2 . . . . -21.54(14) ?
    C5 C1 C4 O2 . . . . -142.53(11) ?
    C3 C1 C4 O2 . . . . 93.57(13) ?
    O1 C1 C4 O3 . . . . 161.89(8) ?
    C5 C1 C4 O3 . . . . 40.90(12) ?
    C3 C1 C4 O3 . . . . -83.00(11) ?
    O2 C4 O3 C15 . . . . 2.47(16) ?
    C1 C4 O3 C15 . . . . 179.06(9) ?
    O1 C1 C5 C6 . . . . 125.29(11) ?
    C3 C1 C5 C6 . . . . -0.14(15) ?
    C4 C1 C5 C6 . . . . -119.05(11) ?
    O1 C1 C5 C14 . . . . -56.71(13) ?
    C3 C1 C5 C14 . . . . 177.87(10) ?
    C4 C1 C5 C14 . . . . 58.95(13) ?
    C14 C5 C6 C7 . . . . -1.01(17) ?
    C1 C5 C6 C7 . . . . 177.01(10) ?
    C5 C6 C7 C8 . . . . -0.91(18) ?
    C6 C7 C8 C9 . . . . 0.99(17) ?
    C7 C8 C9 C10 . . . . -179.25(11) ?
    C7 C8 C9 C14 . . . . 0.82(16) ?
    C14 C9 C10 C11 . . . . 1.84(17) ?
    C8 C9 C10 C11 . . . . -178.08(11) ?
    C9 C10 C11 C12 . . . . -0.77(18) ?
    C10 C11 C12 C13 . . . . -0.50(19) ?
    C11 C12 C13 C14 . . . . 0.68(18) ?
    C10 C9 C14 C13 . . . . -1.62(16) ?
    C8 C9 C14 C13 . . . . 178.30(10) ?
    C10 C9 C14 C5 . . . . 177.39(10) ?
    C8 C9 C14 C5 . . . . -2.68(16) ?
    C12 C13 C14 C9 . . . . 0.39(16) ?
    C12 C13 C14 C5 . . . . -178.57(11) ?
    C6 C5 C14 C9 . . . . 2.77(16) ?
    C1 C5 C14 C9 . . . . -175.26(9) ?
    C6 C5 C14 C13 . . . . -178.28(11) ?
    C1 C5 C14 C13 . . . . 3.69(17) ?
    C4 O3 C15 C16 . . . . -166.99(9) ?
    O3 C15 C16 C17 . . . . 59.82(12) ?
    O3 C15 C16 C21 . . . . -64.99(12) ?
    C15 C16 C17 C18 . . . . 63.25(13) ?
    C21 C16 C17 C18 . . . . -171.41(10) ?
    C16 C17 C18 C20 . . . . 73.35(14) ?
    C16 C17 C18 C19 . . . . -163.40(11) ?
    C15 C16 C21 C22 . . . . -59.85(13) ?
    C17 C16 C21 C22 . . . . 174.69(10) ?
    C16 C21 C22 C27 . . . . -70.82(14) ?
    C16 C21 C22 C23 . . . . 107.61(13) ?
    C27 C22 C23 C24 . . . . -0.76(18) ?
    C21 C22 C23 C24 . . . . -179.22(12) ?
    C22 C23 C24 C25 . . . . 0.5(2) ?
    C23 C24 C25 C26 . . . . 0.1(2) ?
    C24 C25 C26 C27 . . . . -0.4(2) ?
    C25 C26 C27 C22 . . . . 0.12(19) ?
    C23 C22 C27 C26 . . . . 0.44(18) ?
    C21 C22 C27 C26 . . . . 178.92(11) ?
loop_
    _geom_hbond_atom_site_label_D
    _geom_hbond_atom_site_label_H
    _geom_hbond_atom_site_label_A
    _geom_hbond_site_symmetry_A
    _geom_hbond_distance_DH
    _geom_hbond_distance_HA
    _geom_hbond_distance_DA
    _geom_hbond_angle_DHA
    C13 H13 O1 . 0.95 2.40 2.9887(15) 120
data_global
_journal_date_recd_electronic     2010-05-21
_journal_date_accepted     2010-06-02
_journal_name_full     'Acta Crystallographica, Section E'
_journal_year     2010
_journal_volume     66
_journal_issue      7
_journal_page_first     o1665
_journal_page_last     o1665
_journal_paper_category     QO
_journal_coeditor_code     ZS2041
_publ_contact_author_name     'Professor Yoshinori Inoue'
_publ_contact_author_address
;
Department of Material Science, School of Engineering,
The University of Shiga Prefecture, 2500 Hassaka-cho, Hikone, Shiga 522-8533,
Japan
;
_publ_contact_author_email     'inoue@mat.usp.ac.jp'
_publ_contact_author_fax     '81(749)288515'
_publ_contact_author_phone     '81(749)288372'
_publ_section_title
;
(<i>R</i>)-2-Benzyl-4-methylpentyl
(<i>R</i>)-2-methoxy-2-(1-naphthyl)propionate
;
loop_
    _publ_author_name
    _publ_author_footnote
    _publ_author_address
    'Inoue, Yoshinori' .
;
Department of Material Science, School of Engineering,
The University of Shiga Prefecture, 2500 Hassaka-cho, Hikone, Shiga 522-8533,
Japan
;
    'Matsumoto, Takatoshi' .
;
Institute of Multidisciplinary Research for Advanced Materials,
Tohoku University, 2-2-1 Katahira, Aoba, Sendai 980-8577, Japan
;
    'Watanabe, Masataka' .
;
Department of Material Science, School of Engineering,
The University of Shiga Prefecture, 2500 Hassaka-cho, Hikone, Shiga 522-8533,
Japan
;
    'Katagiri, Hiroshi' .
;
Department of Chemistry and Chemical Engineering,
Graduate School of Science and Engineering,
Yamagata University, 4-3-16 Jonan, Yonezawa, Yamagata 992-8510, Japan
;
    'Kumagai, Tsutomu' .
;
Department of Material Science, School of Engineering,
The University of Shiga Prefecture, 2500 Hassaka-cho, Hikone, Shiga 522-8533,
Japan
;
