# Supplementary material for: (R)-2-Benzyl-4-methyl­pentyl (R)-2-meth­oxy-2-(1-naphth­yl)propionate
Source: Acta Crystallogr Sect E Struct Rep Online. 2010 Jun 16;66(Pt 7):o1665. doi: 10.1107/S160053681002101X (PMC3007046; doi:10.1107/S160053681002101X)
Supplement: Supplementary file 2 [file e-66-o1665-Isup2.hkl]

# 
# h,k,l, Fc-squared, Fo-squared, sigma(Fo-squared) and status flag 
# 
data_I
_shelx_title ' ' 
_shelx_refln_list_code          4 
_shelx_F_calc_maximum       99.11 
_exptl_crystal_F_000       436.00 
_reflns_d_resolution_high  0.8301 
 
loop_ 
 _symmetry_equiv_pos_as_xyz 
 'x, y, z' 
 '-x, y+1/2, -z' 
 
_cell_length_a     9.3380 
_cell_length_b    12.4142 
_cell_length_c    10.0317 
_cell_angle_alpha  90.000 
_cell_angle_beta  102.814 
_cell_angle_gamma  90.000 
 
_shelx_F_squared_multiplier     1.000 
 
loop_ 
 _refln_index_h 
 _refln_index_k 
 _refln_index_l 
 _refln_F_squared_calc 
 _refln_F_squared_meas 
 _refln_F_squared_sigma 
 _refln_observed_status 
   0 -14   0        2.73        1.00      2.78 o 
   1 -14   0       19.41       15.65      2.10 o 
   2 -14   0       20.08       19.51      1.43 o 
   3 -14   0        1.96        1.19      1.01 o 
   1 -13   0       60.62       57.62      4.31 o 
   2 -13   0       15.19       12.33      4.52 o 
   3 -13   0       20.71       18.40      2.22 o 
   4 -13   0        3.90        3.73      1.10 o 
   3 -12   0       16.00       14.66      1.23 o 
   4 -12   0        1.03        0.73      0.42 o 
   5 -12   0       23.66       23.31      1.73 o 
   6 -12   0       31.92       35.65      1.48 o 
   2 -11   0       76.50       71.03      2.65 o 
   3 -11   0       11.78       10.31      1.38 o 
   4 -11   0      167.39      156.41      3.84 o 
   5 -11   0       37.42       31.04      1.30 o 
   6 -11   0        4.05        4.17      0.80 o 
   7 -11   0       11.66        9.69      0.96 o 
   0 -10   0       67.95       56.06      2.07 o 
   1 -10   0      101.22      105.22      3.68 o 
   2 -10   0       99.07       87.50      3.42 o 
   3 -10   0      218.51      212.83      6.65 o 
   4 -10   0       89.56       87.25      4.22 o 
   5 -10   0       38.95       37.86      1.62 o 
   6 -10   0      106.86      101.48      3.60 o 
   7 -10   0       11.80        9.34      1.12 o 
   8 -10   0       26.47       31.82      1.73 o 
   1  -9   0        4.70        4.71      0.73 o 
   2  -9   0      325.45      357.30     12.41 o 
   3  -9   0      169.78      161.56      5.61 o 
   4  -9   0      247.21      247.70      6.24 o 
   5  -9   0       64.48       55.95      1.85 o 
   6  -9   0       61.93       65.16      3.96 o 
   7  -9   0       42.75       43.49      1.34 o 
   8  -9   0       17.67       16.27      1.02 o 
   0  -8   0      359.78      362.12      5.54 o 
   1  -8   0       96.23      102.09      1.43 o 
   2  -8   0        9.60        9.86      0.75 o 
   3  -8   0      183.89      190.81      7.59 o 
   4  -8   0      286.23      270.72      8.49 o 
   5  -8   0      542.15      488.19     14.18 o 
   6  -8   0       24.46       21.36      1.03 o 
   7  -8   0       37.96       32.32      1.28 o 
   8  -8   0       76.56       71.61      1.95 o 
   9  -8   0        5.32        8.28      0.72 o 
   1  -7   0       83.38       97.70      1.25 o 
   2  -7   0      106.39      125.99      1.99 o 
   3  -7   0       15.88       17.18      1.12 o 
   4  -7   0        5.69        6.78      0.42 o 
   5  -7   0      131.44      124.93      3.27 o 
   6  -7   0      102.66       88.95      2.39 o 
   7  -7   0        1.11        1.21      0.58 o 
   8  -7   0       46.53       41.70      1.78 o 
   9  -7   0        0.50        1.40      0.92 o 
   0  -6   0     2103.89     2357.89     36.40 o 
   1  -6   0       59.14       62.80      0.60 o 
   2  -6   0       57.95       65.77      0.67 o 
   3  -6   0      610.19      596.89      6.96 o 
   4  -6   0      220.31      226.64      1.89 o 
   5  -6   0       54.22       49.48      2.45 o 
   6  -6   0        4.96        6.77      0.84 o 
   7  -6   0       47.64       43.85      1.66 o 
   8  -6   0      170.55      159.72      4.25 o 
   9  -6   0       43.24       44.19      1.84 o 
  10  -6   0       25.73       32.63      0.99 o 
   1  -5   0      176.81      199.58      1.81 o 
   2  -5   0      413.72      401.92      2.90 o 
   3  -5   0      632.55      636.09      5.45 o 
   4  -5   0      302.47      313.90      2.53 o 
   5  -5   0      243.18      244.86      3.68 o 
   6  -5   0       38.07       35.70      6.15 o 
   7  -5   0       29.50       27.09      1.60 o 
   8  -5   0       79.18       67.79      2.16 o 
   9  -5   0       35.59       37.20      1.51 o 
  10  -5   0       11.48       13.28      0.92 o 
   0  -4   0     1082.10     1006.02     10.12 o 
   1  -4   0      525.98      535.78      4.58 o 
   2  -4   0      143.97      142.74      1.41 o 
   3  -4   0       48.98       58.09      0.98 o 
   4  -4   0     1440.78     1482.75     13.21 o 
   5  -4   0      299.54      284.10      2.87 o 
   6  -4   0      133.42      132.55      2.53 o 
   7  -4   0      102.70      101.63      2.04 o 
   8  -4   0        1.64        0.84      0.59 o 
   9  -4   0       42.74       45.36      1.67 o 
  10  -4   0       69.65       83.30      2.21 o 
   1  -3   0     1255.95     1265.43     10.12 o 
   2  -3   0     1143.74     1132.73      8.38 o 
   3  -3   0     2494.92     2681.15     24.06 o 
   4  -3   0      591.02      636.83      4.65 o 
   5  -3   0      387.16      385.03      3.46 o 
   6  -3   0      602.59      570.43      7.56 o 
   7  -3   0      193.69      179.71      2.59 o 
   8  -3   0       44.65       41.69      1.02 o 
   9  -3   0        8.09        8.40      0.58 o 
  10  -3   0        9.87       11.77      1.15 o 
   0  -2   0     8989.48     9219.99    136.75 o 
   1  -2   0      111.45      105.93      0.86 o 
   2  -2   0     9813.80     9781.91    115.13 o 
   3  -2   0     1619.67     1632.16     13.28 o 
   4  -2   0     1075.05     1109.33     10.10 o 
   5  -2   0       73.26       62.90      0.91 o 
   6  -2   0       42.25       42.02      0.76 o 
   7  -2   0      178.37      172.12      2.55 o 
   8  -2   0        5.17        5.03      0.49 o 
   9  -2   0       61.26       60.41      1.39 o 
  10  -2   0       13.43       13.88      0.71 o 
   1  -1   0     1712.26     1656.82     14.31 o 
   2  -1   0      282.78      259.88      1.94 o 
   3  -1   0      882.10      858.53      7.00 o 
   4  -1   0      634.40      642.86      7.44 o 
   5  -1   0      107.97      106.94      1.20 o 
   6  -1   0       17.85       19.30      0.44 o 
   7  -1   0       52.30       49.96      1.10 o 
   8  -1   0       73.98       71.42      1.30 o 
   9  -1   0        1.36        1.81      0.35 o 
  10  -1   0       31.45       31.86      1.21 o 
   1   0   0      462.48      431.05      2.60 o 
   2   0   0     6509.10     6374.02     70.90 o 
   3   0   0      996.92      955.73      7.66 o 
   4   0   0      696.24      663.41      5.32 o 
   5   0   0      664.36      671.86      7.66 o 
   6   0   0       12.20       11.58      0.37 o 
   7   0   0      868.97      858.00     11.21 o 
   8   0   0      171.42      160.83      2.47 o 
   9   0   0        4.74        5.94      0.43 o 
  10   0   0        1.43        1.79      0.31 o 
   1   1   0     1709.46     1662.56     12.87 o 
   2   1   0      283.09      269.87      1.89 o 
   3   1   0      882.33      865.76      6.67 o 
   4   1   0      632.92      649.64      4.89 o 
   5   1   0      107.70      107.45      0.97 o 
   6   1   0       17.53       19.29      0.46 o 
   7   1   0       52.23       48.84      0.94 o 
   8   1   0       73.47       70.84      1.28 o 
   9   1   0        1.32        1.80      0.34 o 
  10   1   0       31.56       31.97      1.46 o 
   0   2   0     9019.47     9208.13    157.95 o 
   1   2   0      112.25      106.59      0.83 o 
   2   2   0     9823.29     9836.93    108.60 o 
   3   2   0     1615.96     1628.49     13.34 o 
   4   2   0     1071.01     1110.64      9.13 o 
   5   2   0       73.87       65.20      0.68 o 
   6   2   0       42.29       42.53      0.79 o 
   7   2   0      179.03      169.28      2.84 o 
   8   2   0        5.08        4.87      0.42 o 
   9   2   0       61.73       57.76      1.44 o 
  10   2   0       13.49       14.17      0.61 o 
   1   3   0     1257.98     1238.78     10.50 o 
   2   3   0     1135.56     1111.57      9.54 o 
   3   3   0     2500.09     2674.30     22.53 o 
   4   3   0      585.82      626.12      4.79 o 
   5   3   0      390.70      391.56      3.18 o 
   6   3   0      602.19      565.73      6.56 o 
   7   3   0      192.93      176.12      2.79 o 
   8   3   0       44.48       40.89      1.07 o 
   9   3   0        8.04        9.37      0.55 o 
  10   3   0        9.91       11.28      0.56 o 
   0   4   0     1087.43      987.19     10.71 o 
   1   4   0      528.39      530.60      3.86 o 
   2   4   0      144.81      138.01      1.15 o 
   3   4   0       49.81       57.14      0.49 o 
   4   4   0     1447.19     1465.03     12.20 o 
   5   4   0      300.23      285.63      2.45 o 
   6   4   0      134.50      132.73      2.16 o 
   7   4   0      103.83      109.14      1.75 o 
   8   4   0        1.51        1.47      0.37 o 
   9   4   0       42.38       43.81      1.71 o 
  10   4   0       69.98       81.98      1.55 o 
   1   5   0      176.94      192.21      1.91 o 
   2   5   0      411.70      394.03      2.83 o 
   3   5   0      634.94      630.91      4.67 o 
   4   5   0      299.51      310.05      2.29 o 
   5   5   0      244.11      244.68      3.99 o 
   6   5   0       38.56       35.85      0.95 o 
   7   5   0       30.05       27.07      0.83 o 
   8   5   0       79.37       67.83      1.57 o 
   9   5   0       35.51       39.28      1.35 o 
  10   5   0       11.56       13.47      0.55 o 
   0   6   0     2100.06     2262.97     31.97 o 
   1   6   0       58.31       59.73      0.56 o 
   2   6   0       57.61       62.57      0.65 o 
   3   6   0      611.58      591.91      4.96 o 
   4   6   0      219.23      228.80      2.57 o 
   5   6   0       53.66       50.38      0.92 o 
   6   6   0        5.11        6.46      0.49 o 
   7   6   0       46.97       43.28      0.94 o 
   8   6   0      170.57      164.17      4.27 o 
   9   6   0       43.42       44.47      1.36 o 
  10   6   0       25.66       32.53      1.50 o 
   1   7   0       83.33       91.42      1.02 o 
   2   7   0      106.46      124.54      1.10 o 
   3   7   0       15.80       16.36      0.31 o 
   4   7   0        5.80        6.75      0.37 o 
   5   7   0      131.38      118.42      2.25 o 
   6   7   0      103.20       89.63      2.02 o 
   7   7   0        1.10        1.15      0.44 o 
   8   7   0       46.30       40.00      1.17 o 
   9   7   0        0.48        1.32      0.34 o 
   0   8   0      362.31      351.83      6.59 o 
   1   8   0       95.03       98.67      1.08 o 
   2   8   0        9.17       10.64      0.38 o 
   3   8   0      181.98      186.29      2.23 o 
   4   8   0      284.44      276.63      3.89 o 
   5   8   0      543.03      503.48     12.69 o 
   6   8   0       24.59       20.93      1.82 o 
   7   8   0       37.73       30.32      1.80 o 
   8   8   0       76.78       69.25      4.08 o 
   9   8   0        5.36        6.76      0.69 o 
   1   9   0        4.59        5.89      0.38 o 
   2   9   0      324.08      333.47      3.91 o 
   3   9   0      171.04      162.17      2.13 o 
   4   9   0      244.52      240.33      4.46 o 
   5   9   0       63.65       58.79      2.92 o 
   6   9   0       62.00       69.61      2.31 o 
   7   9   0       42.13       47.47      2.64 o 
   8   9   0       17.80       16.19      1.64 o 
   0  10   0       67.54       65.02      2.07 o 
   1  10   0      101.11      105.30      1.81 o 
   2  10   0       99.26       92.85      1.38 o 
   3  10   0      218.75      214.15      2.67 o 
   4  10   0       89.79       86.14      2.83 o 
   5  10   0       38.55       43.28      1.78 o 
   6  10   0      106.13      108.60      2.94 o 
   7  10   0       12.02       10.43      0.98 o 
   8  10   0       26.07       31.78      1.26 o 
   1  11   0       14.10       15.37      0.69 o 
   2  11   0       76.59       73.81      1.32 o 
   3  11   0       11.60       11.65      0.55 o 
   4  11   0      165.99      166.10      4.57 o 
   5  11   0       37.32       35.90      1.26 o 
   6  11   0        4.11        4.77      0.89 o 
   7  11   0       11.51       11.74      0.90 o 
   0  12   0       88.48       81.57      2.24 o 
   1  12   0       40.13       39.91      1.07 o 
   2  12   0       61.63       61.78      1.21 o 
   3  12   0       16.01       17.07      1.02 o 
   4  12   0        0.97        0.99      0.34 o 
   5  12   0       24.06       25.70      0.82 o 
   6  12   0       31.54       38.17      1.50 o 
   1  13   0       60.70       59.13      1.19 o 
   2  13   0       15.13       13.60      1.18 o 
   3  13   0       20.61       20.00      0.96 o 
   4  13   0        3.85        4.45      0.82 o 
   5  13   0       12.71       15.51      0.89 o 
   0  14   0        2.53        2.66      0.42 o 
   1  14   0       19.55       16.90      1.04 o 
   2  14   0       20.59       22.64      0.88 o 
   3  14   0        2.05        1.43      0.33 o 
  -3 -14   1       15.55       12.58      1.95 o 
  -2 -14   1       16.50       16.59      1.34 o 
  -1 -14   1        6.21        5.53      1.65 o 
   0 -14   1       30.83       26.91      1.99 o 
   1 -14   1        7.12        2.29      1.24 o 
   2 -14   1        2.23        2.10      0.80 o 
   3 -14   1       11.06       11.92      1.50 o 
  -5 -13   1        5.95        7.27      1.08 o 
  -4 -13   1       50.73       45.46      1.46 o 
  -3 -13   1       64.60       59.05      1.37 o 
  -2 -13   1       29.52       26.08      4.73 o 
  -1 -13   1       43.60       37.96      2.79 o 
   0 -13   1       37.38       44.11      5.57 o 
   1 -13   1       58.41       59.22      4.43 o 
   2 -13   1       20.67       18.46      3.05 o 
   3 -13   1       18.67       15.07      2.18 o 
   4 -13   1        7.58        1.92      1.55 o 
  -6 -12   1        3.41        3.45      0.71 o 
  -5 -12   1       24.70       23.85      2.20 o 
  -4 -12   1        4.87        4.51      0.96 o 
  -3 -12   1       47.35       42.66      3.25 o 
  -2 -12   1      139.17      135.55      4.48 o 
  -1 -12   1       34.80       34.67      1.80 o 
   1 -12   1       73.76       81.77      4.92 o 
   2 -12   1      100.24       97.32      5.74 o 
   3 -12   1       18.29       17.85      2.78 o 
   4 -12   1        1.73        2.54      0.45 o 
   5 -12   1        6.35        5.76      0.48 o 
  -7 -11   1       10.96        9.24      1.59 o 
  -6 -11   1       86.90       90.89      3.11 o 
  -5 -11   1        1.06        1.08      0.64 o 
  -4 -11   1       27.75       26.65      1.80 o 
  -3 -11   1        4.48        4.41      1.17 o 
  -2 -11   1       96.12      101.79      4.03 o 
  -1 -11   1      134.89      136.27      6.30 o 
   0 -11   1       18.70       20.44      2.27 o 
   2 -11   1       11.42       11.29      2.73 o 
   3 -11   1       91.64       84.06      5.11 o 
   4 -11   1       24.96       24.69      1.37 o 
   5 -11   1        5.01        4.92      0.56 o 
   6 -11   1       12.41       12.65      1.50 o 
   7 -11   1       96.59      114.38      3.50 o 
  -8 -10   1       25.09       24.74      1.46 o 
  -7 -10   1       19.28       21.30      1.50 o 
  -6 -10   1      105.16       92.99      3.34 o 
  -5 -10   1       91.53       84.71      3.41 o 
  -4 -10   1      518.06      501.26     15.91 o 
  -3 -10   1      133.50      130.54      5.32 o 
  -2 -10   1       72.23       70.89      3.58 o 
  -1 -10   1       10.57       14.06      2.58 o 
   0 -10   1       54.07       52.44      2.34 o 
   1 -10   1       47.13       42.75      1.78 o 
   2 -10   1      141.76      131.92      3.97 o 
   3 -10   1      409.19      415.63     10.66 o 
   4 -10   1        8.36        8.48      0.85 o 
   5 -10   1       34.08       35.93      1.36 o 
   6 -10   1        1.29        2.55      1.28 o 
   7 -10   1       81.72       78.88      2.71 o 
  -8  -9   1       28.51       23.83      0.96 o 
  -7  -9   1       28.04       24.99      1.03 o 
  -6  -9   1       12.80       11.00      2.21 o 
  -5  -9   1        6.95        7.16      1.39 o 
  -4  -9   1      366.63      379.24     12.34 o 
  -3  -9   1      518.37      526.85     19.78 o 
  -2  -9   1       43.08       44.07      2.74 o 
  -1  -9   1       16.88       14.28      1.45 o 
   0  -9   1       76.05       79.25      6.65 o 
   1  -9   1      111.73      115.80      3.51 o 
   2  -9   1      140.70      143.97      5.17 o 
   3  -9   1      155.48      149.23      3.74 o 
   4  -9   1      234.24      230.76      5.87 o 
   5  -9   1      363.95      338.11      7.75 o 
   6  -9   1       45.43       48.55      1.42 o 
   7  -9   1      111.81      115.46      2.92 o 
   8  -9   1       23.16       27.99      1.67 o 
  -9  -8   1       17.52       17.34      1.14 o 
  -8  -8   1        3.14        3.74      0.65 o 
  -7  -8   1       43.17       41.95      1.74 o 
  -6  -8   1      174.67      159.28      5.10 o 
  -5  -8   1        6.08        6.28      0.68 o 
  -4  -8   1      338.47      314.48     17.45 o 
  -3  -8   1       31.73       28.70      2.16 o 
  -2  -8   1      229.05      227.55      5.29 o 
  -1  -8   1      148.90      143.90      2.63 o 
   0  -8   1       29.15       33.54      0.69 o 
   1  -8   1       11.24       10.26      0.47 o 
   2  -8   1       20.49       18.30      2.87 o 
   3  -8   1      313.07      294.06      6.51 o 
   4  -8   1      195.04      190.38      3.44 o 
   5  -8   1      258.91      231.57      4.29 o 
   6  -8   1       21.92       17.80      1.09 o 
   7  -8   1        7.48        7.51      0.95 o 
   8  -8   1        2.39        2.97      0.85 o 
   9  -8   1        3.54        3.89      0.83 o 
  -9  -7   1        2.91        3.80      1.04 o 
  -8  -7   1      134.78      116.74      2.75 o 
  -7  -7   1       71.62       74.07      3.13 o 
  -6  -7   1       96.05       90.91      3.12 o 
  -5  -7   1      420.26      411.96      9.26 o 
  -4  -7   1        9.89        8.39      0.80 o 
  -3  -7   1      215.90      204.31      2.37 o 
  -2  -7   1       54.72       64.19      1.24 o 
  -1  -7   1      106.78      131.63      1.57 o 
   0  -7   1      677.88      736.72      7.80 o 
   1  -7   1       68.41       78.91      1.02 o 
   2  -7   1      576.74      587.70      7.19 o 
   3  -7   1       38.03       36.87      0.66 o 
   4  -7   1       17.99       19.26      1.70 o 
   5  -7   1      407.22      393.56      6.98 o 
   6  -7   1       32.82       32.74      1.59 o 
   7  -7   1       10.06       13.04      1.20 o 
   8  -7   1       65.55       76.00      2.55 o 
   9  -7   1       55.85       62.46      2.06 o 
 -10  -6   1        1.03        0.93      0.54 o 
  -9  -6   1        3.92        3.41      1.72 o 
  -8  -6   1       11.65       12.55      0.89 o 
  -7  -6   1       64.49       54.91      1.89 o 
  -6  -6   1       56.17       52.19      2.01 o 
  -5  -6   1       95.28      100.29      3.43 o 
  -4  -6   1       14.04       14.94      0.39 o 
  -3  -6   1      201.97      200.27      2.72 o 
  -2  -6   1        5.33        5.50      0.29 o 
  -1  -6   1       86.99       81.39      0.95 o 
   0  -6   1      428.66      455.08      4.56 o 
   1  -6   1     1047.94     1096.70     11.37 o 
   2  -6   1      105.34      112.36      1.24 o 
   3  -6   1       37.49       36.24      0.44 o 
   4  -6   1      282.64      264.89      2.29 o 
   5  -6   1       71.51       66.75      1.47 o 
   6  -6   1       27.72       30.20      1.56 o 
   7  -6   1       37.89       32.99      1.51 o 
   8  -6   1        0.99        1.58      0.66 o 
   9  -6   1       14.27       13.57      1.04 o 
 -10  -5   1       16.13       15.91      0.89 o 
  -9  -5   1        5.79        8.52      0.62 o 
  -8  -5   1      167.23      155.56      3.24 o 
  -7  -5   1       66.66       63.46      2.09 o 
  -6  -5   1       19.71       18.33      1.13 o 
  -5  -5   1      296.54      284.92      5.96 o 
  -4  -5   1      108.80      109.05      1.09 o 
  -3  -5   1      486.75      471.43      3.61 o 
  -2  -5   1      183.48      191.44      1.47 o 
  -1  -5   1       49.54       55.91      0.72 o 
   0  -5   1     1513.34     1595.05     13.83 o 
   1  -5   1      747.10      789.82      7.00 o 
   2  -5   1      564.88      597.78      4.89 o 
   3  -5   1      745.25      766.33      6.25 o 
   4  -5   1      363.79      362.93      3.02 o 
   5  -5   1       36.20       37.87      0.81 o 
   6  -5   1      114.35      119.23      3.01 o 
   7  -5   1       50.95       51.88      2.19 o 
   8  -5   1       96.67       94.48      2.75 o 
   9  -5   1       13.60       13.09      1.06 o 
  10  -5   1       27.22       28.73      1.06 o 
 -10  -4   1       12.86       12.17      1.07 o 
  -9  -4   1       26.74       23.71      0.82 o 
  -8  -4   1       46.04       40.26      0.99 o 
  -7  -4   1       41.20       39.62      1.12 o 
  -6  -4   1      113.79      105.34      2.96 o 
  -5  -4   1      167.45      170.83      1.83 o 
  -4  -4   1      318.51      345.85      2.61 o 
  -3  -4   1      572.12      588.17      4.63 o 
  -2  -4   1       19.39       21.45      0.51 o 
  -1  -4   1      110.77       98.52      0.98 o 
   0  -4   1      167.19      165.61      1.93 o 
   1  -4   1       96.07      105.99      0.94 o 
   2  -4   1     2950.02     2991.99     28.31 o 
   3  -4   1     1243.63     1311.64     10.95 o 
   4  -4   1      280.87      236.88      1.88 o 
   5  -4   1      200.72      195.80      3.96 o 
   6  -4   1      184.77      170.97      3.97 o 
   7  -4   1      110.78      118.20      3.50 o 
   8  -4   1       31.42       29.67      1.50 o 
   9  -4   1       12.93       13.07      1.06 o 
  10  -4   1       51.07       60.33      1.48 o 
 -10  -3   1        5.27        6.23      0.44 o 
  -9  -3   1        1.83        2.10      0.62 o 
  -8  -3   1       11.28        9.60      0.51 o 
  -7  -3   1      134.98      133.29      2.26 o 
  -6  -3   1       56.76       62.47      1.53 o 
  -5  -3   1      139.25      130.35      1.22 o 
  -4  -3   1      507.82      543.30      5.73 o 
  -3  -3   1     1130.33     1134.48      9.10 o 
  -2  -3   1       60.98       64.77      0.83 o 
  -1  -3   1     4708.38     4712.32     49.75 o 
   0  -3   1       96.97       99.42      1.76 o 
   1  -3   1     1206.44     1169.57      9.17 o 
   2  -3   1      600.40      632.63      4.65 o 
   3  -3   1      705.26      751.62      5.82 o 
   4  -3   1      477.48      531.15      5.11 o 
   5  -3   1        6.28        5.90      0.29 o 
   6  -3   1       22.90       23.73      0.63 o 
   7  -3   1       55.53       50.41      1.48 o 
   8  -3   1       18.42       18.00      0.83 o 
   9  -3   1       47.76       44.14      2.89 o 
  10  -3   1        1.75        1.18      0.61 o 
 -11  -2   1       64.80       81.40      1.98 o 
 -10  -2   1       52.22       53.46      1.20 o 
  -9  -2   1       23.25       22.52      0.77 o 
  -8  -2   1      183.46      172.79      5.87 o 
  -7  -2   1      523.87      516.11      7.02 o 
  -6  -2   1      247.95      237.26      2.25 o 
  -5  -2   1      389.02      380.50      3.30 o 
  -4  -2   1     2216.02     2267.91     26.35 o 
  -3  -2   1      708.79      689.31      4.90 o 
  -2  -2   1      546.73      536.56      3.76 o 
  -1  -2   1     3664.65     3577.69     36.99 o 
   0  -2   1     2461.25     2409.95     21.97 o 
   1  -2   1     1561.63     1521.81     12.62 o 
   2  -2   1     1755.49     1746.78     12.97 o 
   3  -2   1     1444.23     1464.73     11.39 o 
   4  -2   1     1085.53     1067.21      9.01 o 
   5  -2   1      376.08      366.95      3.78 o 
   6  -2   1      310.41      313.08      3.92 o 
   7  -2   1       36.95       37.02      0.98 o 
   8  -2   1       20.69       20.46      0.91 o 
   9  -2   1       33.06       31.75      1.05 o 
  10  -2   1       92.51      105.87      1.77 o 
 -11  -1   1        5.24        6.33      0.64 o 
 -10  -1   1       59.80       59.95      1.58 o 
  -9  -1   1       53.92       54.01      1.11 o 
  -8  -1   1      783.12      764.85     11.09 o 
  -7  -1   1       46.35       44.19      0.86 o 
  -6  -1   1        7.54        7.00      0.27 o 
  -5  -1   1       28.33       30.75      0.49 o 
  -4  -1   1      672.02      691.25      6.65 o 
  -3  -1   1     1478.78     1447.58     12.84 o 
  -2  -1   1      673.81      634.21      4.50 o 
  -1  -1   1      861.37      814.77      5.82 o 
   0  -1   1     1455.65     1404.84     10.51 o 
   1  -1   1     2041.85     1955.08     15.50 o 
   2  -1   1       68.68       68.08      1.01 o 
   3  -1   1       19.72       21.22      0.46 o 
   4  -1   1       41.16       41.45      0.43 o 
   5  -1   1       59.26       55.16      0.70 o 
   6  -1   1      157.42      141.41      1.87 o 
   7  -1   1      555.77      538.44      7.55 o 
   8  -1   1      175.93      168.26      3.10 o 
   9  -1   1       34.46       36.34      1.37 o 
  10  -1   1       17.96       17.75      0.79 o 
 -11   0   1       14.24       16.01      1.00 o 
 -10   0   1       68.32       62.83      1.30 o 
  -9   0   1       15.49       15.17      0.72 o 
  -8   0   1       88.82       88.30      1.60 o 
  -7   0   1     1290.89     1271.46     21.49 o 
  -6   0   1      138.79      135.24      1.23 o 
  -5   0   1       25.88       23.78      0.42 o 
  -4   0   1       43.65       45.42      0.57 o 
  -3   0   1       69.86       58.91      0.66 o 
  -2   0   1      543.19      510.15      3.99 o 
  -1   0   1      575.68      560.89      3.63 o 
   0   0   1      233.57      236.21      1.29 o 
   1   0   1        1.03        0.91      0.15 o 
   2   0   1       86.75       89.14      0.86 o 
   3   0   1       52.21       46.01      0.48 o 
   4   0   1       98.12       96.23      1.20 o 
   5   0   1       38.76       37.73      0.81 o 
   6   0   1      584.59      586.15      7.15 o 
   7   0   1      656.50      625.28      8.76 o 
   8   0   1       30.96       31.47      0.86 o 
   9   0   1       66.48       62.66      5.06 o 
  10   0   1       15.14       13.89      0.58 o 
 -11   1   1        5.44        6.65      1.33 o 
 -10   1   1       59.78       64.32      1.32 o 
  -9   1   1       53.36       55.31      1.54 o 
  -8   1   1      784.69      755.81     12.70 o 
  -7   1   1       46.94       44.73      0.88 o 
  -6   1   1        7.55        7.16      0.32 o 
  -5   1   1       28.40       31.90      0.54 o 
  -4   1   1      673.56      687.78      5.30 o 
  -3   1   1     1483.31     1455.16     11.84 o 
  -2   1   1      674.52      634.02      4.38 o 
  -1   1   1      857.37      823.80      5.57 o 
   0   1   1     1456.90     1409.03     10.89 o 
   1   1   1     2050.65     1955.73     15.98 o 
   2   1   1       69.96       69.06      0.83 o 
   3   1   1       19.47       20.53      0.46 o 
   4   1   1       41.03       41.53      0.49 o 
   5   1   1       59.96       56.37      0.75 o 
   6   1   1      157.17      145.97      1.85 o 
   7   1   1      552.64      532.06      6.70 o 
   8   1   1      173.93      168.71      2.62 o 
   9   1   1       35.41       34.86      0.93 o 
  10   1   1       18.09       17.67      0.73 o 
 -11   2   1       64.97       78.98      2.14 o 
 -10   2   1       52.50       54.38      1.18 o 
  -9   2   1       23.27       22.66      0.83 o 
  -8   2   1      183.69      179.59      3.31 o 
  -7   2   1      524.87      509.10      7.42 o 
  -6   2   1      247.41      241.07      2.29 o 
  -5   2   1      387.79      375.15      3.05 o 
  -4   2   1     2210.44     2278.59     20.92 o 
  -3   2   1      705.56      688.67      5.09 o 
  -2   2   1      550.37      539.94      3.55 o 
  -1   2   1     3667.56     3546.32     30.65 o 
   0   2   1     2466.03     2371.74     19.38 o 
   1   2   1     1569.53     1518.80     11.74 o 
   2   2   1     1749.19     1714.36     15.14 o 
   3   2   1     1449.44     1443.59     12.11 o 
   4   2   1     1087.15     1074.94     10.44 o 
   5   2   1      377.01      369.44      3.20 o 
   6   2   1      314.34      322.82      3.98 o 
   7   2   1       37.44       36.58      0.94 o 
   8   2   1       20.91       21.14      0.92 o 
   9   2   1       33.16       31.76      0.80 o 
  10   2   1       92.41       97.96      5.38 o 
 -10   3   1        5.28        6.17      0.43 o 
  -9   3   1        1.83        2.51      0.37 o 
  -8   3   1       11.31        9.55      0.70 o 
  -7   3   1      134.98      138.84      2.26 o 
  -6   3   1       57.01       61.77      1.14 o 
  -5   3   1      139.21      129.15      1.28 o 
  -4   3   1      508.17      552.61      4.66 o 
  -3   3   1     1131.22     1130.67      8.45 o 
  -2   3   1       61.11       63.89      0.55 o 
  -1   3   1     4709.78     4655.56     44.31 o 
   0   3   1       96.77       98.42      1.01 o 
   1   3   1     1205.36     1131.59      8.93 o 
   2   3   1      600.73      611.62      4.54 o 
   3   3   1      706.04      741.23      7.56 o 
   4   3   1      477.11      532.06      4.01 o 
   5   3   1        6.25        6.01      0.25 o 
   6   3   1       22.99       24.12      0.77 o 
   7   3   1       55.73       50.38      1.05 o 
   8   3   1       18.59       17.82      0.63 o 
   9   3   1       47.54       47.89      1.05 o 
  10   3   1        1.77        1.99      0.43 o 
 -10   4   1       13.13       14.13      0.74 o 
  -9   4   1       26.85       23.85      1.03 o 
  -8   4   1       46.22       42.90      1.18 o 
  -7   4   1       41.65       41.55      1.07 o 
  -6   4   1      113.29      105.38      1.61 o 
  -5   4   1      168.81      173.58      1.41 o 
  -4   4   1      318.05      337.49      3.29 o 
  -3   4   1      571.58      572.09      4.42 o 
  -2   4   1       19.41       19.22      0.33 o 
  -1   4   1      110.61       95.95      0.94 o 
   0   4   1      164.69      157.57      1.17 o 
   1   4   1       93.68      103.68      0.79 o 
   2   4   1     2954.07     2958.38     27.10 o 
   3   4   1     1248.51     1283.94     10.66 o 
   4   4   1      280.58      235.25      2.06 o 
   5   4   1      199.93      197.85      1.89 o 
   6   4   1      183.73      171.71      2.01 o 
   7   4   1      110.39      112.99      2.08 o 
   8   4   1       31.95       27.34      0.87 o 
   9   4   1       12.81       14.08      0.61 o 
  10   4   1       51.03       57.66      2.80 o 
 -10   5   1       16.11       16.20      0.65 o 
  -9   5   1        6.02        8.13      0.68 o 
  -8   5   1      166.96      153.17      3.28 o 
  -7   5   1       67.16       63.20      1.32 o 
  -6   5   1       19.55       18.06      0.69 o 
  -5   5   1      296.32      289.39      2.77 o 
  -4   5   1      109.38      106.23      1.07 o 
  -3   5   1      485.64      452.73      3.61 o 
  -2   5   1      183.87      182.96      1.46 o 
  -1   5   1       50.90       55.84      0.47 o 
   0   5   1     1508.97     1523.85     13.30 o 
   1   5   1      741.87      762.47      5.62 o 
   2   5   1      562.02      581.71      4.58 o 
   3   5   1      744.97      742.55      6.27 o 
   4   5   1      363.65      357.39      2.77 o 
   5   5   1       36.11       37.71      0.94 o 
   6   5   1      114.26      117.65      1.65 o 
   7   5   1       51.35       49.79      1.08 o 
   8   5   1       96.68       92.69      1.67 o 
   9   5   1       13.65       13.58      0.65 o 
  10   5   1       26.91       29.00      2.44 o 
 -10   6   1        1.11        1.06      0.31 o 
  -9   6   1        4.04        4.17      0.54 o 
  -8   6   1       11.84       14.03      1.02 o 
  -7   6   1       63.98       54.39      1.17 o 
  -6   6   1       56.53       50.53      0.85 o 
  -5   6   1       96.03       96.61      1.34 o 
  -4   6   1       14.01       14.44      0.31 o 
  -3   6   1      201.99      196.64      2.01 o 
  -2   6   1        5.22        4.79      0.18 o 
  -1   6   1       87.45       81.20      0.72 o 
   0   6   1      426.45      433.84      4.22 o 
   1   6   1     1048.90     1053.09      8.16 o 
   2   6   1      106.70      109.92      0.94 o 
   3   6   1       36.67       34.72      0.39 o 
   4   6   1      283.95      260.14      2.11 o 
   5   6   1       72.40       68.75      1.27 o 
   6   6   1       28.07       27.98      0.77 o 
   7   6   1       37.47       32.73      1.00 o 
   8   6   1        1.06        0.95      0.47 o 
   9   6   1       14.26       14.15      0.62 o 
  -9   7   1        2.76        3.35      0.43 o 
  -8   7   1      134.94      119.02      4.67 o 
  -7   7   1       72.39       73.62      1.65 o 
  -6   7   1       95.81       87.62      2.43 o 
  -5   7   1      420.33      415.24      5.17 o 
  -4   7   1       10.14       10.37      0.40 o 
  -3   7   1      213.74      205.82      1.84 o 
  -2   7   1       53.45       60.02      0.79 o 
  -1   7   1      105.12      125.74      1.36 o 
   0   7   1      676.78      699.72      6.22 o 
   1   7   1       69.26       73.92      1.29 o 
   2   7   1      578.10      577.13      5.36 o 
   3   7   1       37.72       37.52      0.55 o 
   4   7   1       17.89       17.81      0.38 o 
   5   7   1      406.42      386.38     11.47 o 
   6   7   1       32.19       30.76      1.29 o 
   7   7   1       10.10       11.39      0.68 o 
   8   7   1       65.03       71.75      2.01 o 
   9   7   1       56.34       61.48      2.42 o 
  -9   8   1       17.15       17.53      0.89 o 
  -8   8   1        3.14        3.22      0.65 o 
  -7   8   1       43.29       40.84      2.06 o 
  -6   8   1      172.45      163.16      4.71 o 
  -5   8   1        6.29        6.78      0.46 o 
  -4   8   1      335.00      324.69      3.83 o 
  -3   8   1       31.26       28.79      0.59 o 
  -2   8   1      229.01      218.85      2.60 o 
  -1   8   1      149.40      143.76      2.07 o 
   0   8   1       29.22       33.37      0.61 o 
   1   8   1       11.56       10.30      0.42 o 
   2   8   1       21.01       17.95      0.47 o 
   3   8   1      314.04      289.60      3.27 o 
   4   8   1      193.26      187.63      4.42 o 
   5   8   1      259.41      249.36      5.91 o 
   6   8   1       22.05       16.81      1.57 o 
   7   8   1        7.64        7.72      0.53 o 
   8   8   1        2.34        3.85      0.40 o 
   9   8   1        3.59        2.02      1.01 o 
  -8   9   1       28.39       25.42      1.70 o 
  -7   9   1       28.30       23.32      1.39 o 
  -6   9   1       12.65       12.08      0.83 o 
  -5   9   1        6.95        7.18      0.52 o 
  -4   9   1      366.57      368.19      4.70 o 
  -3   9   1      518.29      519.55      6.15 o 
  -2   9   1       43.04       42.83      0.83 o 
  -1   9   1       16.76       14.59      0.62 o 
   0   9   1       75.99       80.69      1.22 o 
   1   9   1      111.68      121.70      1.50 o 
   2   9   1      140.54      141.49      1.76 o 
   3   9   1      155.01      147.43      2.28 o 
   4   9   1      234.87      234.98      5.24 o 
   5   9   1      364.32      379.11      8.71 o 
   6   9   1       45.36       51.37      3.31 o 
   7   9   1      111.95      123.82      3.59 o 
   8   9   1       23.12       29.36      1.52 o 
  -8  10   1       24.90       28.47      1.52 o 
  -7  10   1       18.97       24.65      1.26 o 
  -6  10   1      105.15       97.89      4.58 o 
  -5  10   1       93.06       89.15      2.58 o 
  -4  10   1      515.06      507.93      7.24 o 
  -3  10   1      134.06      128.97      1.77 o 
  -2  10   1       72.24       70.64      1.31 o 
  -1  10   1       10.74       13.01      0.67 o 
   0  10   1       53.60       51.85      1.14 o 
   1  10   1       46.10       41.66      0.88 o 
   2  10   1      139.92      137.81      2.01 o 
   3  10   1      411.90      418.69      8.14 o 
   4  10   1        8.60        9.44      0.71 o 
   5  10   1       34.86       38.65      1.68 o 
   6  10   1        1.19        3.42      0.98 o 
   7  10   1       81.77       89.55      2.44 o 
  -7  11   1       10.90        9.85      1.03 o 
  -6  11   1       86.84       85.68      6.80 o 
  -5  11   1        1.07        1.35      0.30 o 
  -4  11   1       28.02       25.80      0.70 o 
  -3  11   1        4.33        4.72      0.45 o 
  -2  11   1       95.29      102.39      1.73 o 
  -1  11   1      134.83      132.86      2.09 o 
   0  11   1       18.91       20.73      0.77 o 
   1  11   1       83.53       79.60      1.40 o 
   2  11   1       11.53       10.30      0.72 o 
   3  11   1       92.05       93.11      2.03 o 
   4  11   1       24.79       26.28      1.44 o 
   5  11   1        4.98        5.82      0.50 o 
   6  11   1       12.48       12.94      1.18 o 
   7  11   1       96.20      114.58      3.52 o 
  -6  12   1        3.46        3.69      0.39 o 
  -5  12   1       24.88       24.28      2.03 o 
  -4  12   1        4.77        4.48      0.43 o 
  -3  12   1       47.68       45.19      2.19 o 
  -2  12   1      139.18      142.68      2.32 o 
  -1  12   1       34.80       36.66      0.92 o 
   0  12   1      255.07      246.81      3.77 o 
   1  12   1       73.78       80.26      1.74 o 
   2  12   1      101.19       99.47      2.03 o 
   3  12   1       17.99       17.31      0.63 o 
   4  12   1        1.89        1.56      0.37 o 
   5  12   1        6.37        5.49      0.43 o 
   6  12   1       26.14       29.91      1.30 o 
  -5  13   1        5.96        8.90      0.96 o 
  -4  13   1       50.44       48.48      2.47 o 
  -3  13   1       64.58       62.73      1.60 o 
  -2  13   1       29.46       30.10      0.77 o 
  -1  13   1       43.92       39.75      0.90 o 
   0  13   1       37.30       42.48      1.20 o 
   1  13   1       58.59       64.24      1.47 o 
   2  13   1       20.65       21.11      0.85 o 
   3  13   1       18.89       18.80      0.69 o 
   4  13   1        7.62        6.77      0.59 o 
   5  13   1       13.20       15.66      1.13 o 
  -3  14   1       15.12       13.42      0.65 o 
  -2  14   1       16.40       19.35      0.59 o 
  -1  14   1        6.25        6.91      0.44 o 
   0  14   1       31.11       28.38      1.34 o 
   1  14   1        7.15        7.57      0.63 o 
   2  14   1        2.21        3.48      1.14 o 
   3  14   1       11.10       12.29      0.72 o 
  -3 -14   2      114.33      114.73      6.53 o 
  -2 -14   2       16.32       15.32      1.05 o 
  -1 -14   2      115.01      102.44      4.01 o 
   0 -14   2       27.74       27.64      2.34 o 
   1 -14   2       75.20       75.95      5.37 o 
   2 -14   2        6.56        4.71      1.44 o 
  -5 -13   2        2.07        1.77      0.84 o 
  -4 -13   2        7.69        6.32      1.58 o 
  -3 -13   2       34.26       34.59      1.82 o 
  -2 -13   2       29.05       26.71      1.18 o 
  -1 -13   2       86.17       83.22      3.27 o 
   0 -13   2       15.12       11.00      0.86 o 
   1 -13   2        1.45        0.73      1.68 o 
   2 -13   2       17.05       17.34      2.40 o 
   3 -13   2       31.17       31.11      2.47 o 
   4 -13   2       15.38       16.02      1.37 o 
  -6 -12   2        5.82        7.43      0.86 o 
  -5 -12   2       21.74       19.72      1.29 o 
  -4 -12   2       12.94       13.21      1.33 o 
  -3 -12   2       23.95       22.44      1.11 o 
  -2 -12   2       48.89       49.20      2.52 o 
  -1 -12   2      286.29      277.14      7.33 o 
   0 -12   2      106.65       98.65      4.65 o 
   1 -12   2       41.54       36.01      3.02 o 
   2 -12   2       25.76       26.89      3.43 o 
   3 -12   2       15.61       15.01      2.31 o 
   4 -12   2        0.77        0.95      0.86 o 
   5 -12   2       20.16       15.98      1.07 o 
  -7 -11   2       20.89       20.17      2.01 o 
  -6 -11   2       13.70       12.15      1.18 o 
  -5 -11   2       37.65       37.22      2.11 o 
  -4 -11   2        2.03        1.59      1.64 o 
  -3 -11   2       80.70       79.14      3.62 o 
  -2 -11   2        0.56        0.68      0.68 o 
  -1 -11   2       37.16       42.54      3.57 o 
   0 -11   2       53.39       47.24      2.96 o 
   1 -11   2      108.52      105.00      3.38 o 
   2 -11   2      138.57      140.08      3.68 o 
   3 -11   2       83.89      105.82      7.41 o 
   4 -11   2       24.25       25.25      2.19 o 
   5 -11   2       30.41       33.52      1.04 o 
   6 -11   2       27.55       28.37      1.28 o 
  -8 -10   2        7.89        9.60      1.09 o 
  -7 -10   2        9.84        9.84      1.20 o 
  -6 -10   2        3.51        3.03      0.97 o 
  -5 -10   2       73.84       78.44      3.54 o 
  -4 -10   2      363.80      370.07     12.33 o 
  -3 -10   2      123.51      122.19      5.82 o 
  -2 -10   2      277.47      275.97      9.95 o 
  -1 -10   2      151.13      142.95      5.44 o 
   0 -10   2       85.02       90.27      3.55 o 
   1 -10   2      197.57      190.37      7.73 o 
   2 -10   2      128.85      125.75      6.28 o 
   3 -10   2      670.77      655.42     22.79 o 
   4 -10   2       32.75       33.64      1.77 o 
   5 -10   2       89.70       70.79     16.53 o 
   6 -10   2        4.72        5.09      0.75 o 
   7 -10   2        6.25        7.16      0.83 o 
  -8  -9   2        0.60        0.62      0.37 o 
  -7  -9   2       18.46       18.17      1.80 o 
  -6  -9   2       26.97       24.81      1.04 o 
  -5  -9   2      508.38      501.37     16.23 o 
  -4  -9   2       72.05       70.24      4.16 o 
  -3  -9   2       87.60       91.37      4.91 o 
  -2  -9   2       74.98       76.71      4.18 o 
  -1  -9   2      101.40      108.66      4.18 o 
   2  -9   2       93.71       92.39      4.86 o 
   3  -9   2      276.29      271.23      7.27 o 
   4  -9   2      295.42      288.22      6.45 o 
   5  -9   2        0.41        1.52      0.51 o 
   6  -9   2       68.57       67.06      2.18 o 
   7  -9   2       10.18       13.20      0.96 o 
   8  -9   2        5.06        5.46      0.87 o 
  -9  -8   2        4.35        4.79      0.61 o 
  -8  -8   2       31.77       26.30      2.26 o 
  -7  -8   2       10.18        9.31      0.97 o 
  -6  -8   2      163.92      160.08      3.76 o 
  -5  -8   2       18.07       16.71      1.31 o 
  -4  -8   2      159.13      143.32     10.40 o 
  -3  -8   2      245.14      244.18      8.89 o 
  -2  -8   2        0.77        0.36      0.36 o 
  -1  -8   2       28.52       30.73      1.85 o 
   0  -8   2       82.39       94.37      4.48 o 
   1  -8   2       12.26       15.05      0.72 o 
   2  -8   2       27.99       29.44      1.12 o 
   3  -8   2      725.87      660.51     19.22 o 
   4  -8   2      102.41      100.94      2.16 o 
   5  -8   2      198.56      206.97      3.67 o 
   6  -8   2      147.81      148.01      3.39 o 
   7  -8   2       26.73       27.70      1.20 o 
   8  -8   2       27.27       31.21      1.37 o 
  -9  -7   2       24.53       26.00      0.86 o 
  -8  -7   2       54.78       49.59      1.88 o 
  -7  -7   2        9.26        9.38      1.09 o 
  -6  -7   2       15.15       13.90      1.04 o 
  -5  -7   2      158.52      154.16      3.74 o 
  -4  -7   2      100.30       95.31      2.30 o 
  -3  -7   2       99.69       89.27      1.56 o 
  -2  -7   2       70.96       70.95      1.01 o 
  -1  -7   2      336.14      353.04      3.82 o 
   0  -7   2       54.63       56.03      0.89 o 
   1  -7   2      503.03      531.16      6.37 o 
   2  -7   2      552.96      549.43      8.30 o 
   3  -7   2      178.55      161.26      2.38 o 
   4  -7   2      480.69      459.36      7.96 o 
   5  -7   2       57.09       57.05      1.38 o 
   6  -7   2      145.06      135.71      3.26 o 
   7  -7   2       77.28       69.68      2.37 o 
   8  -7   2       11.14       12.88      0.87 o 
   9  -7   2       85.21      102.68      2.49 o 
 -10  -6   2       46.79       45.43      1.60 o 
  -9  -6   2        6.53        6.76      0.60 o 
  -8  -6   2      144.84      124.65      3.13 o 
  -7  -6   2      100.51       87.11      3.33 o 
  -6  -6   2       95.88       87.91      2.43 o 
  -5  -6   2      237.72      241.88      4.16 o 
  -4  -6   2       20.53       18.78      0.42 o 
  -3  -6   2        8.13        7.63      0.43 o 
  -2  -6   2      304.38      320.43      4.99 o 
  -1  -6   2      126.43      130.05      2.30 o 
   0  -6   2       95.71      109.28      1.41 o 
   1  -6   2      116.26      129.84      1.43 o 
   2  -6   2      101.22      120.04      1.61 o 
   3  -6   2        8.64        8.86      0.28 o 
   4  -6   2      221.83      217.75      3.65 o 
   5  -6   2      149.84      142.15      3.33 o 
   6  -6   2      355.20      322.41      7.52 o 
   7  -6   2      111.76      103.32      3.10 o 
   8  -6   2       74.04       70.28      2.50 o 
   9  -6   2       16.89       17.19      0.77 o 
 -10  -5   2        8.04        7.31      1.19 o 
  -9  -5   2       17.28       15.60      0.80 o 
  -8  -5   2        7.61       11.47      0.95 o 
  -7  -5   2      227.42      234.01     10.39 o 
  -6  -5   2      225.97      225.52      3.92 o 
  -5  -5   2      107.61      104.91      1.66 o 
  -4  -5   2      292.27      304.96      2.72 o 
  -3  -5   2      102.86      109.80      1.05 o 
  -2  -5   2       28.82       30.88      0.48 o 
  -1  -5   2        1.94        2.54      0.33 o 
   0  -5   2       25.82       27.47      0.55 o 
   1  -5   2      113.25      113.31      1.15 o 
   2  -5   2      151.41      173.49      1.39 o 
   3  -5   2      184.99      183.78      1.95 o 
   4  -5   2       54.90       54.38      1.13 o 
   5  -5   2       14.41       12.35      0.69 o 
   6  -5   2       34.39       33.36      1.49 o 
   7  -5   2      133.50      120.04      3.20 o 
   8  -5   2       39.76       40.66      1.70 o 
   9  -5   2       60.25       69.74      1.66 o 
 -10  -4   2       22.70       20.31      0.64 o 
  -9  -4   2        9.90        8.49      0.55 o 
  -8  -4   2       32.57       27.29      0.94 o 
  -7  -4   2       42.61       37.29      1.79 o 
  -6  -4   2       11.60       11.99      0.68 o 
  -5  -4   2       98.32       99.77      1.36 o 
  -4  -4   2     1046.68     1130.76     11.69 o 
  -3  -4   2       13.74       16.45      0.28 o 
  -2  -4   2       80.10       83.45      0.64 o 
  -1  -4   2      127.18      131.90      1.03 o 
   0  -4   2      371.12      382.06      3.16 o 
   1  -4   2      408.75      424.29      2.99 o 
   2  -4   2      167.42      181.51      1.89 o 
   3  -4   2      799.76      865.29      7.09 o 
   4  -4   2       69.81       74.56      1.06 o 
   5  -4   2       51.67       56.70      1.09 o 
   6  -4   2        5.99        6.70      1.13 o 
   7  -4   2       59.84       57.50      2.37 o 
   8  -4   2      200.71      194.92      5.73 o 
   9  -4   2       23.49       23.31      1.01 o 
  10  -4   2        9.01        5.81      0.90 o 
 -10  -3   2        3.58        3.09      1.03 o 
  -9  -3   2       53.20       54.67      1.44 o 
  -8  -3   2      219.67      219.94      5.33 o 
  -7  -3   2       27.35       28.40      0.72 o 
  -6  -3   2      173.75      168.31      2.09 o 
  -5  -3   2      173.05      177.93      1.68 o 
  -4  -3   2      280.55      299.91      2.43 o 
  -3  -3   2      355.41      347.66      2.79 o 
  -2  -3   2      194.31      200.30      1.72 o 
  -1  -3   2      451.86      449.83      3.35 o 
   0  -3   2      217.95      219.17      1.68 o 
   1  -3   2      143.66      139.31      1.03 o 
   2  -3   2      107.07      100.85      0.78 o 
   3  -3   2       63.19       71.88      0.64 o 
   4  -3   2      172.65      176.94      1.90 o 
   5  -3   2       12.05       13.84      0.43 o 
   6  -3   2       47.21       43.46      1.25 o 
   7  -3   2      313.84      305.59      5.76 o 
   8  -3   2       18.48       19.32      0.88 o 
   9  -3   2        8.98        9.77      0.89 o 
  10  -3   2       17.66       19.08      1.01 o 
 -11  -2   2       97.68      110.75      2.31 o 
 -10  -2   2       58.46       57.39      1.46 o 
  -9  -2   2       80.43       77.10      1.61 o 
  -8  -2   2        1.36        2.78      0.42 o 
  -7  -2   2        6.38        5.40      0.48 o 
  -6  -2   2       21.56       20.54      0.45 o 
  -5  -2   2      388.49      382.98      3.92 o 
  -4  -2   2      421.11      463.65      4.40 o 
  -3  -2   2      872.38      878.19      6.40 o 
  -2  -2   2       60.74       63.23      0.73 o 
  -1  -2   2      395.83      373.98      3.10 o 
   0  -2   2     7487.11     7525.10     83.89 o 
   1  -2   2       55.70       52.68      0.84 o 
   2  -2   2       74.10       70.23      0.68 o 
   3  -2   2     1622.11     1706.94     15.37 o 
   4  -2   2       59.42       72.16      0.98 o 
   5  -2   2      176.22      170.54      2.86 o 
   6  -2   2       78.20       75.27      1.76 o 
   7  -2   2       78.89       73.42      1.74 o 
   8  -2   2       89.82       90.34      2.35 o 
   9  -2   2       27.84       27.21      0.87 o 
  10  -2   2       32.82       38.66      1.19 o 
 -11  -1   2      120.29      121.30      1.85 o 
 -10  -1   2       11.18       11.43      0.57 o 
  -9  -1   2       66.69       60.09      1.12 o 
  -8  -1   2      118.19      118.95      2.12 o 
  -7  -1   2      254.59      253.43      3.74 o 
  -6  -1   2      253.97      246.28      2.48 o 
  -5  -1   2       50.12       49.41      0.61 o 
  -4  -1   2       37.44       37.17      0.66 o 
  -3  -1   2       99.21       99.19      0.86 o 
  -2  -1   2       88.45       80.84      0.68 o 
  -1  -1   2     5424.91     5465.15     57.02 o 
   0  -1   2     3805.15     3798.24     36.86 o 
   1  -1   2     1392.19     1321.65     11.10 o 
   2  -1   2      343.67      327.98      2.50 o 
   3  -1   2      442.80      449.61      4.07 o 
   4  -1   2      247.14      244.92      2.14 o 
   5  -1   2      274.52      269.36      2.67 o 
   6  -1   2      186.09      185.12      3.10 o 
   7  -1   2      363.88      369.90      6.00 o 
   8  -1   2       36.80       35.91      1.21 o 
   9  -1   2       14.81       15.75      0.77 o 
  10  -1   2        3.58        4.75      0.41 o 
 -11   0   2      120.94      129.90      2.45 o 
 -10   0   2       12.53       10.23      0.70 o 
  -9   0   2       14.26       17.47      0.85 o 
  -8   0   2      234.41      227.95      3.72 o 
  -7   0   2      104.66       94.98      2.98 o 
  -6   0   2        1.79        1.60      0.23 o 
  -5   0   2      120.06      113.08      1.47 o 
  -4   0   2       95.65       99.29      1.47 o 
  -3   0   2     1170.17     1129.27      9.41 o 
  -2   0   2     4276.01     4226.47     39.60 o 
  -1   0   2     6301.55     6247.54     62.42 o 
   0   0   2     3136.68     3010.77     27.86 o 
   1   0   2       51.79       42.05      0.55 o 
   2   0   2       46.05       44.69      0.55 o 
   3   0   2        5.05        5.26      0.39 o 
   4   0   2       42.29       43.86      0.56 o 
   5   0   2      144.79      150.10      1.48 o 
   6   0   2      330.67      311.30      4.19 o 
   7   0   2      162.05      169.53      3.02 o 
   8   0   2       16.84       17.74      0.86 o 
   9   0   2       35.27       37.35      1.07 o 
  10   0   2        0.26        0.11      0.22 o 
 -11   1   2      120.09      123.82      3.05 o 
 -10   1   2       11.06       10.30      0.85 o 
  -9   1   2       66.22       61.70      1.44 o 
  -8   1   2      119.00      117.59      2.23 o 
  -7   1   2      253.13      252.94      3.15 o 
  -6   1   2      254.13      248.05      2.04 o 
  -5   1   2       50.18       49.32      0.54 o 
  -4   1   2       38.04       37.61      0.82 o 
  -3   1   2      100.29      100.00      1.00 o 
  -2   1   2       88.48       79.51      0.73 o 
  -1   1   2     5427.11     5415.94     54.47 o 
   0   1   2     3806.49     3782.22     36.78 o 
   1   1   2     1388.07     1319.97      9.65 o 
   2   1   2      342.79      325.17      3.06 o 
   3   1   2      445.38      454.85      4.52 o 
   4   1   2      246.98      244.07      2.09 o 
   5   1   2      275.15      269.43      2.48 o 
   6   1   2      185.95      178.06      2.27 o 
   7   1   2      364.13      359.58      6.51 o 
   8   1   2       36.75       35.86      0.96 o 
   9   1   2       14.66       16.29      0.91 o 
  10   1   2        3.52        4.10      1.36 o 
 -11   2   2       97.98      112.99      2.10 o 
 -10   2   2       57.51       56.54      1.53 o 
  -9   2   2       81.52       81.00      1.73 o 
  -8   2   2        1.21        1.75      0.36 o 
  -7   2   2        6.61        5.68      0.38 o 
  -6   2   2       21.76       21.41      0.45 o 
  -5   2   2      387.33      383.60      3.28 o 
  -4   2   2      420.54      459.82      3.38 o 
  -3   2   2      870.43      872.87      6.36 o 
  -2   2   2       61.77       64.49      0.53 o 
  -1   2   2      394.57      370.48      3.73 o 
   0   2   2     7479.18     7391.11     79.08 o 
   1   2   2       56.22       51.05      0.48 o 
   2   2   2       74.05       70.33      0.65 o 
   3   2   2     1620.53     1705.74     15.41 o 
   4   2   2       58.89       71.17      0.82 o 
   5   2   2      177.44      177.40      1.66 o 
   6   2   2       77.10       70.84      1.20 o 
   7   2   2       80.23       71.76      1.18 o 
   8   2   2       89.15       84.87      2.27 o 
   9   2   2       28.25       28.57      1.10 o 
  10   2   2       32.33       35.69      1.68 o 
 -11   3   2       20.00       20.37      0.77 o 
 -10   3   2        3.61        3.42      0.44 o 
  -9   3   2       52.52       54.27      2.40 o 
  -8   3   2      220.47      227.98      3.91 o 
  -7   3   2       26.37       28.87      0.84 o 
  -6   3   2      172.67      165.64      2.16 o 
  -5   3   2      172.70      179.07      1.51 o 
  -4   3   2      278.18      296.04      2.12 o 
  -3   3   2      355.43      345.37      2.23 o 
  -2   3   2      193.60      195.47      1.77 o 
  -1   3   2      451.70      438.12      4.50 o 
   0   3   2      217.27      216.53      1.42 o 
   1   3   2      143.78      135.22      1.00 o 
   2   3   2      105.00       96.29      0.73 o 
   3   3   2       63.97       70.42      0.69 o 
   4   3   2      173.20      182.23      1.44 o 
   5   3   2       12.26       13.98      0.43 o 
   6   3   2       46.95       42.45      0.88 o 
   7   3   2      313.49      307.28      4.00 o 
   8   3   2       18.34       18.19      0.78 o 
   9   3   2        8.87        8.05      0.68 o 
  10   3   2       17.21       17.64      1.32 o 
 -10   4   2       22.56       22.14      0.80 o 
  -9   4   2        9.68        9.47      0.71 o 
  -8   4   2       32.26       28.21      0.96 o 
  -7   4   2       42.88       39.41      0.90 o 
  -6   4   2       11.40       11.08      0.47 o 
  -5   4   2       98.81      100.87      0.97 o 
  -4   4   2     1050.84     1108.70      8.83 o 
  -3   4   2       13.79       16.03      0.24 o 
  -2   4   2       81.14       82.03      0.61 o 
  -1   4   2      125.43      126.18      1.17 o 
   0   4   2      372.88      372.19      3.26 o 
   1   4   2      408.57      414.67      3.30 o 
   2   4   2      166.81      177.00      1.26 o 
   3   4   2      802.88      849.14      6.48 o 
   4   4   2       69.21       73.58      0.77 o 
   5   4   2       52.13       57.98      0.95 o 
   6   4   2        5.77        6.84      0.44 o 
   7   4   2       59.51       50.90      1.01 o 
   8   4   2      200.50      187.95      2.53 o 
   9   4   2       23.14       20.21      0.77 o 
  10   4   2        9.04        6.43      1.04 o 
 -10   5   2        8.11        7.55      0.53 o 
  -9   5   2       17.17       16.02      0.79 o 
  -8   5   2        7.81       11.82      0.65 o 
  -7   5   2      225.82      238.53      3.15 o 
  -6   5   2      226.09      229.03      2.71 o 
  -5   5   2      107.66      103.73      1.43 o 
  -4   5   2      290.70      297.66      2.51 o 
  -3   5   2      102.94      106.93      1.12 o 
  -2   5   2       29.34       31.04      0.56 o 
  -1   5   2        1.85        2.04      0.29 o 
   0   5   2       25.69       25.08      0.42 o 
   1   5   2      113.85      110.95      0.95 o 
   2   5   2      151.98      168.40      1.48 o 
   3   5   2      185.73      178.67      1.47 o 
   4   5   2       55.38       54.53      0.66 o 
   5   5   2       14.34       11.52      0.49 o 
   6   5   2       34.42       32.96      0.86 o 
   7   5   2      133.40      113.97      1.76 o 
   8   5   2       39.56       37.60      0.83 o 
   9   5   2       59.90       64.66      1.79 o 
 -10   6   2       46.19       47.00      1.68 o 
  -9   6   2        6.89        7.17      0.61 o 
  -8   6   2      144.55      126.99      3.40 o 
  -7   6   2       99.53       84.37      1.45 o 
  -6   6   2       95.76       84.99      1.80 o 
  -5   6   2      237.88      243.30      3.35 o 
  -4   6   2       20.05       17.98      0.37 o 
  -3   6   2        8.52        6.91      0.24 o 
  -2   6   2      304.03      316.19      2.93 o 
  -1   6   2      124.22      128.90      1.61 o 
   0   6   2       97.19      103.85      1.51 o 
   1   6   2      117.78      127.05      1.06 o 
   2   6   2      100.43      114.12      0.94 o 
   3   6   2        8.87        9.26      0.24 o 
   4   6   2      220.28      222.15      2.36 o 
   5   6   2      148.34      137.48      1.98 o 
   6   6   2      354.83      318.73      5.31 o 
   7   6   2      110.77      101.55      1.88 o 
   8   6   2       75.47       73.13      1.81 o 
   9   6   2       16.93       17.41      0.63 o 
  -9   7   2       24.72       25.57      1.40 o 
  -8   7   2       55.16       49.58      1.67 o 
  -7   7   2        9.20        8.64      0.46 o 
  -6   7   2       14.93       14.14      0.61 o 
  -5   7   2      158.95      160.17      2.16 o 
  -4   7   2      100.07       96.93      1.29 o 
  -3   7   2       99.72       90.06      0.91 o 
  -2   7   2       70.66       68.64      0.77 o 
  -1   7   2      335.91      342.95      3.21 o 
   0   7   2       54.94       55.53      0.87 o 
   1   7   2      503.50      520.75      4.60 o 
   2   7   2      551.22      531.07      4.89 o 
   3   7   2      179.34      164.33      1.66 o 
   4   7   2      479.95      458.57      8.86 o 
   5   7   2       57.13       57.89      1.41 o 
   6   7   2      144.58      132.57      4.26 o 
   7   7   2       77.77       70.26      2.45 o 
   8   7   2       11.00       12.67      0.73 o 
   9   7   2       85.29      101.10      4.62 o 
  -9   8   2        4.59        5.58      0.56 o 
  -8   8   2       31.84       27.73      0.89 o 
  -7   8   2       10.09        9.26      0.65 o 
  -6   8   2      165.27      164.83      3.57 o 
  -5   8   2       17.80       16.06      1.07 o 
  -4   8   2      158.47      151.68      1.87 o 
  -3   8   2      245.96      237.28      2.87 o 
  -2   8   2        0.80        0.64      0.14 o 
  -1   8   2       28.80       28.35      0.50 o 
   0   8   2       82.06       94.41      2.50 o 
   1   8   2       12.07       14.75      0.51 o 
   2   8   2       27.72       29.58      0.67 o 
   3   8   2      724.10      683.49      9.39 o 
   4   8   2      103.02       98.73      2.22 o 
   5   8   2      198.97      201.34      8.72 o 
   6   8   2      148.32      149.80      4.47 o 
   7   8   2       27.01       25.83      1.42 o 
   8   8   2       27.14       30.09      1.79 o 
  -8   9   2        0.69        0.73      0.28 o 
  -7   9   2       18.60       18.79      0.60 o 
  -6   9   2       26.21       24.82      0.78 o 
  -5   9   2      511.76      513.95      6.67 o 
  -4   9   2       71.49       67.00      1.07 o 
  -3   9   2       88.48       89.34      1.18 o 
  -2   9   2       75.07       73.25      1.29 o 
  -1   9   2      101.43      103.76      1.74 o 
   0   9   2      152.82      161.19      2.35 o 
   1   9   2       75.16       77.94      1.38 o 
   2   9   2       91.93       91.10      1.38 o 
   3   9   2      278.26      277.86      4.59 o 
   4   9   2      296.44      284.93     11.32 o 
   5   9   2        0.31        1.51      0.72 o 
   6   9   2       68.50       74.10      2.31 o 
   7   9   2       10.41       14.48      0.99 o 
   8   9   2        4.99        5.36      1.01 o 
  -8  10   2        7.72       12.80      0.89 o 
  -7  10   2        9.57        9.95      0.48 o 
  -6  10   2        3.37        3.52      0.43 o 
  -5  10   2       72.85       81.15      1.47 o 
  -4  10   2      364.52      366.97      5.00 o 
  -3  10   2      122.76      118.58      1.82 o 
  -2  10   2      277.99      281.66      3.69 o 
  -1  10   2      149.98      140.43      2.19 o 
   0  10   2       84.62       84.58      1.60 o 
   1  10   2      197.39      187.65      2.61 o 
   2  10   2      128.54      122.77      1.82 o 
   3  10   2      671.91      664.06     15.38 o 
   4  10   2       33.27       36.16      1.90 o 
   5  10   2       89.17       83.81      2.51 o 
   6  10   2        4.71        5.54      0.96 o 
   7  10   2        6.17        7.83      0.92 o 
  -7  11   2       20.79       21.41      1.32 o 
  -6  11   2       13.92       15.13      0.59 o 
  -5  11   2       38.54       38.41      0.82 o 
  -4  11   2        2.07        1.54      0.40 o 
  -3  11   2       81.67       86.46      2.10 o 
  -2  11   2        0.60        0.57      0.39 o 
  -1  11   2       37.27       43.74      1.37 o 
   0  11   2       53.48       50.05      1.44 o 
   1  11   2      108.00      106.65      1.98 o 
   2  11   2      137.50      144.27      2.51 o 
   3  11   2       85.03       85.58      1.71 o 
   4  11   2       23.63       22.99      1.15 o 
   5  11   2       30.73       37.07      1.81 o 
   6  11   2       27.65       29.50      1.22 o 
  -6  12   2        5.89        5.64      0.42 o 
  -5  12   2       21.92       20.96      0.71 o 
  -4  12   2       13.22       13.19      1.24 o 
  -3  12   2       23.65       25.13      0.79 o 
  -2  12   2       50.26       51.30      1.23 o 
  -1  12   2      285.94      283.10      5.11 o 
   0  12   2      107.43      108.78      2.27 o 
   1  12   2       42.48       40.96      1.24 o 
   2  12   2       26.34       27.02      0.76 o 
   3  12   2       15.90       15.77      0.89 o 
   4  12   2        0.76        1.05      0.37 o 
   5  12   2       20.35       18.73      0.94 o 
  -5  13   2        2.08        2.87      0.42 o 
  -4  13   2        7.70        8.23      0.56 o 
  -3  13   2       34.29       34.96      0.79 o 
  -2  13   2       28.99       29.03      0.96 o 
  -1  13   2       86.40       87.84      1.82 o 
   0  13   2       14.99       12.65      0.73 o 
   1  13   2        1.46        1.64      0.43 o 
   2  13   2       17.17       18.97      0.74 o 
   3  13   2       31.35       33.29      0.85 o 
   4  13   2       15.46       18.39      1.17 o 
  -3  14   2      114.62      116.95      6.77 o 
  -2  14   2       16.13       16.63      0.68 o 
  -1  14   2      115.08      114.65      2.26 o 
   0  14   2       28.39       29.02      1.04 o 
   1  14   2       75.38       80.05      1.68 o 
   2  14   2        6.58        6.85      0.78 o 
  -3 -14   3        2.89        2.24      0.49 o 
  -2 -14   3       18.34       16.97      1.33 o 
  -1 -14   3        7.56        6.08      0.64 o 
   0 -14   3        9.19       10.23      2.41 o 
   1 -14   3        0.26        0.50      0.86 o 
   2 -14   3       15.35       17.50      1.61 o 
  -5 -13   3       18.68       15.99      0.98 o 
  -4 -13   3       12.45       10.64      0.83 o 
  -3 -13   3       27.97       33.00      1.70 o 
  -2 -13   3       37.26       33.69      2.60 o 
  -1 -13   3       37.68       36.93      1.94 o 
   0 -13   3       52.32       48.53      3.25 o 
   1 -13   3       21.19       23.88      2.44 o 
   2 -13   3       19.74       17.64      3.55 o 
   3 -13   3        7.47       10.89      1.44 o 
   4 -13   3       17.69       17.44      1.80 o 
  -6 -12   3       23.89       22.08      1.26 o 
  -5 -12   3       21.88       22.20      1.51 o 
  -4 -12   3       24.32       23.51      1.73 o 
  -3 -12   3       17.15       16.10      1.91 o 
  -2 -12   3       72.26       74.98      2.56 o 
  -1 -12   3       77.00       69.22      2.61 o 
   0 -12   3       36.90       41.00      2.13 o 
   1 -12   3       53.89       51.29      2.01 o 
   2 -12   3       10.97       10.57      0.99 o 
   3 -12   3       17.90       20.98      2.03 o 
   4 -12   3        7.23        9.26      1.18 o 
  -7 -11   3        3.85        5.31      0.85 o 
  -6 -11   3        3.91        3.52      0.87 o 
  -5 -11   3        4.35        2.99      1.09 o 
  -4 -11   3      210.09      216.21      7.65 o 
  -3 -11   3      245.17      239.81     12.83 o 
  -2 -11   3       55.23       56.93      2.79 o 
  -1 -11   3       74.61       71.45      3.94 o 
   0 -11   3       61.35       56.27      3.64 o 
   1 -11   3       41.82       48.88      2.09 o 
   2 -11   3       26.32       30.41      3.10 o 
   3 -11   3       20.54       21.63      2.44 o 
   4 -11   3       75.93       52.52      4.37 o 
   5 -11   3       10.57       10.69      0.94 o 
  -8 -10   3       62.54       63.65      2.35 o 
  -7 -10   3       16.19       15.39      0.89 o 
  -6 -10   3        4.25        2.99      1.13 o 
  -5 -10   3      171.93      172.53      8.09 o 
  -4 -10   3      396.10      412.78     14.67 o 
  -3 -10   3        2.08        2.32      0.70 o 
  -2 -10   3       12.71       14.41      1.28 o 
  -1 -10   3       22.51       20.11      2.06 o 
   0 -10   3       32.42       28.53      2.86 o 
   1 -10   3       16.76       19.21      4.68 o 
   2 -10   3        4.60        7.43      3.88 o 
   3 -10   3      186.88      191.98     10.17 o 
   4 -10   3       25.81       27.50      2.14 o 
   5 -10   3       20.16       18.79      0.83 o 
   6 -10   3        5.88        5.90      0.66 o 
  -8  -9   3        3.44        3.77      0.49 o 
  -7  -9   3        3.90        3.35      0.49 o 
  -6  -9   3       26.42       25.28      1.23 o 
  -5  -9   3      273.10      272.55      9.76 o 
  -4  -9   3      179.23      189.74      8.40 o 
  -3  -9   3       64.60       66.72      2.34 o 
  -2  -9   3       68.76       68.89      2.72 o 
  -1  -9   3       10.44       11.34      1.66 o 
   0  -9   3        4.10        7.27      2.85 o 
   1  -9   3       54.32       61.16      3.87 o 
   2  -9   3       61.22       67.38      4.43 o 
   3  -9   3      100.04      100.46      5.01 o 
   4  -9   3       86.98       87.10      5.56 o 
   5  -9   3       22.34       23.61      1.47 o 
   6  -9   3       14.82       15.90      2.24 o 
   7  -9   3       25.50       28.40      1.64 o 
  -9  -8   3       34.73       36.47      1.07 o 
  -8  -8   3       65.73       59.97      1.90 o 
  -7  -8   3       45.72       41.49      2.16 o 
  -6  -8   3      200.74      193.37      5.76 o 
  -5  -8   3      161.94      159.40      4.53 o 
  -4  -8   3      648.85      690.28     28.03 o 
  -3  -8   3      101.91      102.65      2.79 o 
  -2  -8   3       86.30       91.31      2.55 o 
  -1  -8   3      260.68      295.40     11.78 o 
   0  -8   3      151.78      167.19      5.84 o 
   1  -8   3       64.45       64.40      3.51 o 
   2  -8   3      340.76      329.42     11.45 o 
   3  -8   3       66.10       62.78      1.79 o 
   4  -8   3       45.65       47.99      1.48 o 
   5  -8   3       30.17       25.54      0.92 o 
   6  -8   3       21.75       22.08      1.02 o 
   7  -8   3       15.83       15.59      1.01 o 
   8  -8   3        7.51        7.57      0.63 o 
  -9  -7   3       12.50       14.54      0.71 o 
  -8  -7   3       19.08       18.36      1.22 o 
  -7  -7   3       57.04       53.49      1.69 o 
  -6  -7   3       26.47       29.85      1.37 o 
  -5  -7   3       17.60       16.62      1.47 o 
  -4  -7   3      153.86      149.33      3.99 o 
  -3  -7   3      367.99      350.05      4.60 o 
  -2  -7   3      182.04      187.31      2.05 o 
  -1  -7   3      370.74      389.54      4.65 o 
   0  -7   3       31.99       37.88      0.74 o 
   1  -7   3       14.56       14.40      0.52 o 
   2  -7   3      109.44      107.72      2.74 o 
   3  -7   3      227.74      226.29      4.05 o 
   4  -7   3       49.98       50.52      1.64 o 
   5  -7   3       60.04       55.95      1.48 o 
   6  -7   3       44.70       44.73      1.60 o 
   7  -7   3       56.28       53.64      1.71 o 
   8  -7   3       17.69       16.89      1.00 o 
 -10  -6   3       28.77       24.22      0.79 o 
  -9  -6   3       26.06       25.44      1.04 o 
  -8  -6   3      181.46      157.42      5.41 o 
  -7  -6   3       41.63       44.02      1.76 o 
  -6  -6   3       60.64       59.39      1.92 o 
  -5  -6   3        2.14        3.46      0.98 o 
  -4  -6   3        4.92        5.21      0.49 o 
  -3  -6   3       22.43       23.42      0.40 o 
  -2  -6   3       13.83       18.62      0.44 o 
  -1  -6   3      982.51     1067.19     12.38 o 
   0  -6   3      333.20      353.36      3.71 o 
   1  -6   3       39.64       46.19      0.59 o 
   2  -6   3       42.13       41.65      0.74 o 
   3  -6   3       30.79       35.30      1.08 o 
   4  -6   3      134.54      131.54      2.63 o 
   5  -6   3        2.89        3.57      0.97 o 
   6  -6   3       13.82       14.80      1.07 o 
   7  -6   3       19.51       20.59      0.87 o 
   8  -6   3       15.26       15.40      0.80 o 
   9  -6   3        5.61        5.14      1.08 o 
 -10  -5   3       19.37       16.42      2.08 o 
  -9  -5   3        5.49        4.48      0.76 o 
  -8  -5   3        8.54        6.58      0.53 o 
  -7  -5   3      163.74      148.29      4.41 o 
  -6  -5   3      160.76      154.88      5.27 o 
  -5  -5   3       16.37       17.30      0.55 o 
  -4  -5   3      173.08      174.62      1.61 o 
  -3  -5   3       72.52       78.16      0.78 o 
  -2  -5   3      386.57      397.91      3.67 o 
  -1  -5   3       72.02       77.63      1.26 o 
   0  -5   3     1051.64     1170.48     10.41 o 
   1  -5   3      513.14      557.98      6.13 o 
   2  -5   3      694.35      714.25      6.05 o 
   3  -5   3      307.45      308.26      3.25 o 
   4  -5   3      429.55      442.89      7.53 o 
   5  -5   3       41.68       45.72      1.31 o 
   6  -5   3      113.86      111.78      3.03 o 
   7  -5   3       31.61       29.93      1.73 o 
   8  -5   3       19.27       21.62      1.22 o 
   9  -5   3       21.88       21.21      0.91 o 
 -10  -4   3        1.07        1.07      0.25 o 
  -9  -4   3       15.48       16.86      0.71 o 
  -8  -4   3      220.78      205.55      6.17 o 
  -7  -4   3       86.79       89.16      2.72 o 
  -6  -4   3      188.06      189.77      5.56 o 
  -5  -4   3      210.73      191.74      2.43 o 
  -4  -4   3        1.94        1.62      0.31 o 
  -3  -4   3       55.86       54.77      0.59 o 
  -2  -4   3      410.34      407.28      3.62 o 
  -1  -4   3      454.47      495.82      4.59 o 
   0  -4   3      374.27      388.62      3.32 o 
   1  -4   3      652.44      664.33      6.63 o 
   2  -4   3      121.01      125.88      2.25 o 
   3  -4   3      256.33      252.21      2.24 o 
   4  -4   3       75.33       76.35      1.11 o 
   5  -4   3       25.48       25.41      0.98 o 
   6  -4   3       51.90       52.25      2.19 o 
   7  -4   3        5.61        6.69      1.15 o 
   8  -4   3       11.59       10.64      0.84 o 
   9  -4   3       20.19       23.14      1.61 o 
 -11  -3   3        4.52        5.50      0.71 o 
 -10  -3   3        2.27        2.87      0.44 o 
  -9  -3   3       21.52       20.63      0.76 o 
  -8  -3   3      108.52      104.29      3.09 o 
  -7  -3   3       35.81       36.11      1.13 o 
  -6  -3   3       62.49       65.99      1.27 o 
  -5  -3   3      581.03      606.28      5.95 o 
  -4  -3   3       62.94       68.89      0.79 o 
  -3  -3   3        3.56        5.09      0.22 o 
  -2  -3   3      606.75      634.56      4.91 o 
  -1  -3   3       14.28       14.02      0.22 o 
   0  -3   3      428.53      434.40      3.26 o 
   1  -3   3       18.66       18.62      0.47 o 
   2  -3   3       62.06       62.21      0.97 o 
   3  -3   3      284.92      300.64      2.73 o 
   4  -3   3       66.65       71.52      0.84 o 
   5  -3   3       70.89       62.15      1.38 o 
   6  -3   3       11.80       11.72      0.67 o 
   7  -3   3      112.66      113.61      3.19 o 
   8  -3   3       27.51       27.69      1.19 o 
   9  -3   3       14.58       15.66      0.99 o 
 -11  -2   3       29.55       33.85      1.23 o 
 -10  -2   3        0.36        0.49      0.36 o 
  -9  -2   3       62.40       64.16      1.65 o 
  -8  -2   3      220.59      207.27      5.15 o 
  -7  -2   3       11.31       14.30      0.74 o 
  -6  -2   3       53.64       59.31      1.06 o 
  -5  -2   3      379.80      402.58      4.16 o 
  -4  -2   3      968.35     1034.82     11.63 o 
  -3  -2   3       93.06       94.08      0.81 o 
  -2  -2   3       56.10       59.60      0.97 o 
  -1  -2   3     2014.28     2083.33     18.30 o 
   0  -2   3     1457.06     1411.68     11.57 o 
   1  -2   3      199.89      194.78      1.87 o 
   2  -2   3      280.39      293.37      2.97 o 
   3  -2   3       13.76       20.82      0.61 o 
   4  -2   3      171.04      171.10      1.58 o 
   5  -2   3       15.60       15.04      0.68 o 
   6  -2   3      142.94      138.89      2.85 o 
   7  -2   3      275.80      277.12      5.35 o 
   8  -2   3       33.62       35.42      1.02 o 
   9  -2   3        7.10        6.70      0.88 o 
 -11  -1   3        7.80        7.64      0.52 o 
 -10  -1   3      113.22      111.75      1.93 o 
  -9  -1   3       84.52       82.39      1.69 o 
  -8  -1   3      201.16      189.10      2.61 o 
  -7  -1   3       25.27       27.38      0.69 o 
  -6  -1   3       50.09       52.69      0.79 o 
  -5  -1   3      169.80      166.18      1.74 o 
  -4  -1   3       64.47       69.01      0.83 o 
  -3  -1   3      265.94      255.13      1.79 o 
  -2  -1   3      808.01      807.07      6.13 o 
  -1  -1   3       79.73       79.04      0.66 o 
   0  -1   3     1639.17     1702.62     14.46 o 
   1  -1   3      563.84      562.81      4.46 o 
   2  -1   3      195.78      193.28      1.82 o 
   3  -1   3       36.51       34.75      0.42 o 
   4  -1   3       18.88       23.34      0.50 o 
   5  -1   3        2.99        4.33      0.29 o 
   6  -1   3       86.62       81.95      2.03 o 
   7  -1   3      458.32      467.48      7.47 o 
   8  -1   3       16.77       17.71      0.86 o 
   9  -1   3       24.65       23.47      0.79 o 
 -11   0   3       30.46       30.32      1.46 o 
 -10   0   3       62.74       62.09      2.56 o 
  -9   0   3      290.35      291.80      4.09 o 
  -8   0   3      465.24      465.95      6.03 o 
  -7   0   3       46.15       47.43      1.02 o 
  -6   0   3        8.87        6.80      0.24 o 
  -5   0   3       43.01       45.51      0.52 o 
  -4   0   3     1079.90     1114.33      9.98 o 
  -3   0   3      126.38      121.58      1.14 o 
  -2   0   3     2222.63     2203.05     19.00 o 
  -1   0   3     2888.46     2959.78     25.94 o 
   0   0   3     1050.46     1007.19      7.84 o 
   1   0   3        7.85       12.71      0.20 o 
   2   0   3      470.23      458.12      3.60 o 
   3   0   3       80.17       82.86      0.81 o 
   4   0   3       30.65       28.08      0.44 o 
   5   0   3       98.87       90.24      2.27 o 
   6   0   3      210.79      194.83      3.21 o 
   7   0   3        3.29        4.85      0.60 o 
   8   0   3        0.82        1.32      0.44 o 
   9   0   3       18.86       17.26      0.84 o 
  10   0   3        0.00        0.25      0.36 o 
 -11   1   3        7.61        8.15      0.55 o 
 -10   1   3      113.28      108.02      3.11 o 
  -9   1   3       84.44       81.93      1.48 o 
  -8   1   3      200.50      185.08      4.18 o 
  -7   1   3       25.20       27.34      0.75 o 
  -6   1   3       50.29       54.09      0.81 o 
  -5   1   3      168.10      161.22      2.44 o 
  -4   1   3       62.85       65.43      0.70 o 
  -3   1   3      267.15      255.06      1.83 o 
  -2   1   3      800.27      803.28      5.84 o 
  -1   1   3       82.64       83.36      0.76 o 
   0   1   3     1627.25     1647.64     13.94 o 
   1   1   3      566.50      564.56      3.95 o 
   2   1   3      194.91      194.00      1.46 o 
   3   1   3       36.20       34.73      0.47 o 
   4   1   3       18.95       22.64      0.38 o 
   5   1   3        3.01        4.34      0.29 o 
   6   1   3       86.56       80.22      1.49 o 
   7   1   3      459.90      469.85      7.62 o 
   8   1   3       17.05       17.63      0.76 o 
   9   1   3       24.50       22.31      1.00 o 
 -11   2   3       29.22       33.84      1.23 o 
 -10   2   3        0.43        0.60      0.38 o 
  -9   2   3       62.13       63.08      1.43 o 
  -8   2   3      223.66      214.49      3.74 o 
  -7   2   3       10.60       11.81      0.53 o 
  -6   2   3       52.18       59.55      0.82 o 
  -5   2   3      384.30      405.84      3.13 o 
  -4   2   3      967.28     1005.96      7.58 o 
  -3   2   3       94.09       94.97      0.76 o 
  -2   2   3       55.22       56.79      0.54 o 
  -1   2   3     2018.38     2072.79     18.22 o 
   0   2   3     1460.86     1381.80     11.74 o 
   1   2   3      199.77      193.06      1.84 o 
   2   2   3      282.13      286.76      2.09 o 
   3   2   3       13.85       18.06      0.42 o 
   4   2   3      172.38      168.50      1.49 o 
   5   2   3       15.60       14.75      0.51 o 
   6   2   3      143.29      137.81      2.42 o 
   7   2   3      275.57      265.13      4.06 o 
   8   2   3       33.64       35.69      1.42 o 
   9   2   3        6.88        6.87      0.64 o 
 -11   3   3        4.49        5.60      0.67 o 
 -10   3   3        2.22        2.37      0.48 o 
  -9   3   3       21.76       21.84      0.95 o 
  -8   3   3      107.83      110.62      1.68 o 
  -7   3   3       35.84       37.87      1.05 o 
  -6   3   3       62.21       64.54      1.23 o 
  -5   3   3      582.28      617.78      4.71 o 
  -4   3   3       62.53       68.00      0.57 o 
  -3   3   3        3.44        4.75      0.23 o 
  -2   3   3      604.59      617.62      5.95 o 
  -1   3   3       14.27       13.91      0.30 o 
   0   3   3      426.78      423.51      3.56 o 
   1   3   3       18.31       18.18      0.46 o 
   2   3   3       62.73       59.93      0.91 o 
   3   3   3      284.47      292.31      2.39 o 
   4   3   3       66.36       70.30      0.72 o 
   5   3   3       70.90       63.40      0.86 o 
   6   3   3       11.88       11.31      0.49 o 
   7   3   3      113.04      109.61      1.90 o 
   8   3   3       27.72       26.51      1.08 o 
   9   3   3       14.66       15.18      0.80 o 
 -10   4   3        0.95        0.85      0.37 o 
  -9   4   3       15.16       16.51      0.84 o 
  -8   4   3      217.71      215.91      2.93 o 
  -7   4   3       86.37       91.20      1.51 o 
  -6   4   3      184.92      187.46      2.07 o 
  -5   4   3      210.72      196.15      1.78 o 
  -4   4   3        1.64        1.72      0.17 o 
  -3   4   3       56.34       53.66      0.53 o 
  -2   4   3      408.81      395.06      2.92 o 
  -1   4   3      454.77      471.25      3.78 o 
   0   4   3      374.75      374.79      2.51 o 
   1   4   3      654.41      640.07      6.26 o 
   2   4   3      121.00      120.36      1.26 o 
   3   4   3      255.26      251.94      2.16 o 
   4   4   3       75.72       74.88      0.90 o 
   5   4   3       25.64       24.29      0.70 o 
   6   4   3       51.95       49.68      0.94 o 
   7   4   3        5.56        4.98      0.40 o 
   8   4   3       11.34       11.34      1.00 o 
   9   4   3       20.00       21.08      0.77 o 
 -10   5   3       19.52       18.43      0.67 o 
  -9   5   3        5.67        5.39      0.58 o 
  -8   5   3        8.72        6.38      0.48 o 
  -7   5   3      164.39      156.58      2.92 o 
  -6   5   3      160.60      154.66      2.13 o 
  -5   5   3       16.37       17.70      0.45 o 
  -4   5   3      172.03      174.67      1.45 o 
  -3   5   3       73.64       75.60      0.73 o 
  -2   5   3      388.57      386.11      3.80 o 
  -1   5   3       71.43       69.96      1.05 o 
   0   5   3     1056.00     1123.59      9.83 o 
   1   5   3      513.70      536.56      5.10 o 
   2   5   3      695.74      688.95      6.10 o 
   3   5   3      307.14      300.55      2.94 o 
   4   5   3      429.28      438.91      5.00 o 
   5   5   3       41.99       43.51      0.84 o 
   6   5   3      113.96      109.15      1.70 o 
   7   5   3       31.26       28.57      0.71 o 
   8   5   3       18.76       20.10      1.08 o 
   9   5   3       22.25       18.27      1.51 o 
 -10   6   3       28.52       24.96      1.76 o 
  -9   6   3       26.45       24.02      1.36 o 
  -8   6   3      180.40      156.47      2.44 o 
  -7   6   3       42.23       43.85      1.25 o 
  -6   6   3       60.10       59.76      1.18 o 
  -5   6   3        2.32        3.02      0.29 o 
  -4   6   3        4.85        5.78      0.27 o 
  -3   6   3       21.93       22.59      0.40 o 
  -2   6   3       13.95       17.36      0.48 o 
  -1   6   3      980.18     1022.72     11.43 o 
   0   6   3      333.02      325.21      4.05 o 
   1   6   3       39.37       43.61      0.57 o 
   2   6   3       41.88       38.72      0.52 o 
   3   6   3       30.45       32.85      0.65 o 
   4   6   3      134.65      131.07      2.19 o 
   5   6   3        2.96        3.88      0.34 o 
   6   6   3       13.61       13.63      0.51 o 
   7   6   3       19.55       20.65      0.79 o 
   8   6   3       15.02       14.78      0.49 o 
   9   6   3        5.47        5.72      0.97 o 
  -9   7   3       12.60       14.05      0.87 o 
  -8   7   3       18.92       19.66      0.73 o 
  -7   7   3       57.10       53.59      1.29 o 
  -6   7   3       26.60       29.81      0.88 o 
  -5   7   3       17.72       16.16      0.64 o 
  -4   7   3      155.57      151.32      1.82 o 
  -3   7   3      367.95      344.08      3.94 o 
  -2   7   3      181.88      180.18      2.04 o 
  -1   7   3      373.13      389.00      4.17 o 
   0   7   3       32.99       39.00      0.63 o 
   1   7   3       14.20       12.74      0.38 o 
   2   7   3      110.24      110.04      1.19 o 
   3   7   3      228.39      227.19      2.96 o 
   4   7   3       49.58       48.84      0.90 o 
   5   7   3       60.91       54.99      1.28 o 
   6   7   3       44.33       42.53      1.10 o 
   7   7   3       56.96       53.19      1.80 o 
   8   7   3       17.64       16.35      0.73 o 
  -9   8   3       34.52       38.37      2.18 o 
  -8   8   3       66.18       62.18      1.86 o 
  -7   8   3       45.74       44.78      1.07 o 
  -6   8   3      201.49      200.30      2.78 o 
  -5   8   3      162.59      167.19      2.83 o 
  -4   8   3      648.35      647.83      7.78 o 
  -3   8   3      101.77      101.16      1.33 o 
  -2   8   3       86.12       86.22      1.25 o 
  -1   8   3      260.04      276.95      3.76 o 
   0   8   3      153.01      161.33      1.82 o 
   1   8   3       63.18       58.67      0.90 o 
   2   8   3      340.18      327.95      5.23 o 
   3   8   3       65.13       63.39      1.57 o 
   4   8   3       46.46       47.16      1.07 o 
   5   8   3       29.60       23.98      0.83 o 
   6   8   3       21.53       20.66      1.30 o 
   7   8   3       16.05       14.82      0.89 o 
   8   8   3        7.46        6.06      0.56 o 
  -8   9   3        3.42        3.39      0.50 o 
  -7   9   3        3.87        3.21      0.38 o 
  -6   9   3       26.34       26.40      0.77 o 
  -5   9   3      272.54      277.68      3.94 o 
  -4   9   3      179.79      177.50      2.26 o 
  -3   9   3       65.12       64.70      1.14 o 
  -2   9   3       69.60       67.53      1.27 o 
  -1   9   3       10.71       12.00      0.46 o 
   0   9   3        4.24        5.51      0.51 o 
   1   9   3       54.62       56.13      1.04 o 
   2   9   3       61.17       67.53      1.94 o 
   3   9   3      100.04      103.12      2.17 o 
   4   9   3       86.96       89.33      2.59 o 
   5   9   3       22.33       23.59      0.95 o 
   6   9   3       14.83       15.02      1.27 o 
   7   9   3       25.41       26.42      2.61 o 
  -8  10   3       62.80       70.72      2.80 o 
  -7  10   3       16.13       17.65      0.59 o 
  -6  10   3        4.64        3.77      0.45 o 
  -5  10   3      172.71      169.80      2.87 o 
  -4  10   3      398.92      400.20      7.22 o 
  -3  10   3        2.08        2.99      0.41 o 
  -2  10   3       12.48       12.71      0.78 o 
  -1  10   3       22.09       19.03      0.70 o 
   0  10   3       33.03       28.87      0.79 o 
   1  10   3       16.95       17.76      0.67 o 
   2  10   3        4.32        6.62      0.45 o 
   3  10   3      185.71      184.31      3.65 o 
   4  10   3       26.07       24.98      0.89 o 
   5  10   3       20.02       19.80      1.37 o 
   6  10   3        5.82        6.44      0.73 o 
   7  10   3        8.56       14.32      0.71 o 
  -7  11   3        3.85        5.17      0.96 o 
  -6  11   3        3.92        3.77      0.34 o 
  -5  11   3        4.45        2.09      0.58 o 
  -4  11   3      209.51      211.20      3.15 o 
  -3  11   3      246.28      247.64      4.27 o 
  -2  11   3       55.55       58.61      1.56 o 
  -1  11   3       74.86       72.11      1.76 o 
   0  11   3       61.07       54.95      1.21 o 
   1  11   3       41.91       45.63      0.99 o 
   2  11   3       26.22       27.23      0.81 o 
   3  11   3       20.55       18.60      0.91 o 
   4  11   3       75.22       78.41      4.24 o 
   5  11   3       10.30       13.24      1.44 o 
   6  11   3        0.84        0.60      0.41 o 
  -6  12   3       24.39       23.36      1.16 o 
  -5  12   3       22.33       21.58      1.45 o 
  -4  12   3       24.83       25.00      1.26 o 
  -3  12   3       17.40       17.92      1.00 o 
  -2  12   3       72.58       75.90      1.81 o 
  -1  12   3       77.06       71.22      1.75 o 
   0  12   3       36.75       41.03      1.36 o 
   1  12   3       53.83       53.21      1.34 o 
   2  12   3       10.88       10.39      0.70 o 
   3  12   3       18.02       18.59      0.59 o 
   4  12   3        7.21        7.34      0.58 o 
   5  12   3       10.84       14.92      0.81 o 
  -5  13   3       18.85       17.56      1.45 o 
  -4  13   3       12.64       12.08      1.15 o 
  -3  13   3       28.24       33.64      0.99 o 
  -2  13   3       36.77       36.39      1.08 o 
  -1  13   3       37.98       40.43      1.22 o 
   0  13   3       52.18       49.06      1.27 o 
   1  13   3       21.14       24.37      0.92 o 
   2  13   3       19.63       17.74      0.75 o 
   3  13   3        7.46       10.02      0.59 o 
   4  13   3       17.46       16.69      1.96 o 
  -3  14   3        2.85        2.62      0.41 o 
  -2  14   3       18.42       19.21      0.75 o 
  -1  14   3        7.77        8.80      0.60 o 
   0  14   3        9.49        9.07      0.54 o 
   1  14   3        0.20        0.34      0.32 o 
   2  14   3       15.07       17.63      1.18 o 
  -2 -14   4      110.08      102.08      3.04 o 
  -1 -14   4        4.29        5.25      0.91 o 
   0 -14   4        6.67        6.93      1.15 o 
  -4 -13   4       32.90       31.72      3.47 o 
  -3 -13   4      122.15      128.48      4.46 o 
  -2 -13   4        8.38       10.99      0.87 o 
  -1 -13   4       38.65       38.21      2.53 o 
   0 -13   4       19.49       18.31      1.77 o 
   1 -13   4       23.59       21.57      1.85 o 
   2 -13   4        5.67        5.83      1.29 o 
   3 -13   4       29.00       35.82      3.09 o 
  -6 -12   4        0.93        0.97      0.58 o 
  -5 -12   4        2.88        2.24      0.92 o 
  -4 -12   4       77.79       77.28      3.50 o 
  -3 -12   4       70.07       70.12      6.15 o 
  -2 -12   4       92.68      101.39      5.58 o 
  -1 -12   4       14.73       13.43      1.55 o 
   0 -12   4       32.30       34.43      2.29 o 
   1 -12   4       14.18       14.69      1.57 o 
   2 -12   4       27.30       26.56      1.78 o 
   3 -12   4       46.08       43.52      2.56 o 
   4 -12   4       38.99       42.24      1.88 o 
  -7 -11   4       18.03       19.33      2.02 o 
  -6 -11   4       24.18       21.84      2.25 o 
  -5 -11   4       54.88       50.53      2.67 o 
  -4 -11   4       49.73       54.93      3.82 o 
  -3 -11   4       32.91       29.50      2.65 o 
  -2 -11   4        1.87        1.62      0.76 o 
  -1 -11   4       41.72       42.71      2.08 o 
   0 -11   4       19.57       15.63      1.57 o 
   1 -11   4       90.45       95.56      4.80 o 
   2 -11   4        7.64        6.51      3.28 o 
   3 -11   4      177.89      181.46      6.50 o 
   4 -11   4       29.91       27.60      1.86 o 
   5 -11   4        1.86        0.72      0.66 o 
  -8 -10   4       19.51       21.45      1.20 o 
  -7 -10   4        3.50        2.52      0.71 o 
  -6 -10   4       91.59       89.44      3.44 o 
  -5 -10   4       49.44       48.73      3.15 o 
  -4 -10   4       19.35       20.05      3.43 o 
  -3 -10   4       47.40       44.79      3.76 o 
  -2 -10   4        5.62        5.45      1.35 o 
  -1 -10   4       51.52       49.68      2.77 o 
   0 -10   4        6.11        4.86      1.74 o 
   1 -10   4       10.65       11.88      2.46 o 
   2 -10   4      199.11      195.99      7.75 o 
   3 -10   4       50.95       57.85      3.38 o 
   4 -10   4       18.66       14.64      1.65 o 
   5 -10   4       32.48       33.65      2.07 o 
  -8  -9   4       99.27       97.54      2.35 o 
  -7  -9   4       11.09        9.29      0.88 o 
  -6  -9   4       64.76       64.40      3.06 o 
  -5  -9   4       31.72       32.28      3.32 o 
  -4  -9   4       91.57       92.48      9.32 o 
  -3  -9   4       12.23       11.30      1.44 o 
  -2  -9   4       15.32       16.22      1.31 o 
  -1  -9   4       61.89       61.65      3.19 o 
   0  -9   4       51.85       52.05      3.38 o 
   1  -9   4      398.17      396.41     13.62 o 
   2  -9   4       62.51       59.04      3.75 o 
   3  -9   4      155.93      153.06      6.12 o 
   4  -9   4       53.56       52.42      2.78 o 
   5  -9   4       16.49       12.23      1.07 o 
   6  -9   4        0.56        0.22      0.24 o 
  -9  -8   4       10.83       12.70      0.70 o 
  -8  -8   4       20.10       20.87      0.80 o 
  -7  -8   4       61.84       56.31      1.82 o 
  -6  -8   4       59.84       58.93      1.83 o 
  -5  -8   4      435.02      431.77     22.78 o 
  -4  -8   4      143.66      144.39      7.17 o 
  -3  -8   4       71.66       68.22      3.04 o 
  -2  -8   4       68.81       77.80      2.96 o 
  -1  -8   4       63.90       65.36      3.00 o 
   0  -8   4       25.87       30.79      2.55 o 
   1  -8   4        9.89        8.69      1.91 o 
   2  -8   4      158.75      155.80      6.30 o 
   3  -8   4      138.00      144.12      5.63 o 
   4  -8   4       75.43       76.36      2.66 o 
   5  -8   4        2.50        4.31      0.48 o 
   6  -8   4        1.16        1.07      0.41 o 
   7  -8   4       32.97       33.47      1.27 o 
  -9  -7   4       23.77       24.80      1.22 o 
  -8  -7   4       95.93       94.82      2.00 o 
  -7  -7   4       51.97       52.78      2.92 o 
  -6  -7   4       27.58       26.76      1.43 o 
  -5  -7   4       15.43       15.40      1.64 o 
  -4  -7   4      284.08      288.55      7.20 o 
  -3  -7   4       21.15       21.06      1.46 o 
  -2  -7   4       25.53       24.64      1.02 o 
  -1  -7   4       62.39       67.34      1.71 o 
   0  -7   4       49.73       41.23      1.89 o 
   1  -7   4       13.05       14.92      1.11 o 
   2  -7   4        6.76        8.56      0.65 o 
   3  -7   4      135.18      125.88      3.40 o 
   4  -7   4      162.92      160.80      3.13 o 
   5  -7   4       22.33       22.35      1.55 o 
   6  -7   4        8.87        9.29      0.79 o 
   7  -7   4        2.93        1.70      0.61 o 
   8  -7   4       11.11       14.99      0.84 o 
 -10  -6   4       24.52       25.05      1.29 o 
  -9  -6   4        9.73        8.50      0.63 o 
  -8  -6   4       17.92       18.61      0.85 o 
  -7  -6   4      105.10      101.22      2.76 o 
  -6  -6   4       12.35       12.63      1.11 o 
  -5  -6   4      107.15      104.21      2.15 o 
  -4  -6   4       32.12       31.32      0.72 o 
  -3  -6   4      385.32      381.79      6.32 o 
  -2  -6   4      177.90      196.26      1.90 o 
  -1  -6   4      360.88      377.89      4.03 o 
   0  -6   4       45.83       46.35      0.78 o 
   1  -6   4       15.17       17.04      0.42 o 
   2  -6   4       16.54       15.54      0.74 o 
   3  -6   4       18.81       15.89      0.68 o 
   4  -6   4       36.57       32.87      1.03 o 
   5  -6   4        5.83        6.48      0.77 o 
   6  -6   4       37.90       44.76      3.63 o 
   7  -6   4       30.07       23.87      1.89 o 
   8  -6   4       10.53       13.49      1.20 o 
 -10  -5   4       32.35       34.86      1.34 o 
  -9  -5   4        2.20        2.42      0.37 o 
  -8  -5   4        5.48        4.98      0.44 o 
  -7  -5   4       10.01        9.07      0.60 o 
  -6  -5   4       65.96       67.41      1.68 o 
  -5  -5   4       49.53       50.42      1.48 o 
  -4  -5   4      136.61      137.64      1.61 o 
  -3  -5   4       32.75       34.00      0.55 o 
  -2  -5   4       52.07       60.34      0.79 o 
  -1  -5   4      639.18      689.40      6.48 o 
   0  -5   4      119.34      127.13      1.61 o 
   1  -5   4      122.38      117.91      1.65 o 
   2  -5   4      240.88      222.28      2.41 o 
   3  -5   4      106.93      118.10      2.32 o 
   4  -5   4        5.99        7.57      0.47 o 
   5  -5   4       24.45       22.23      0.92 o 
   6  -5   4       39.35       34.48      1.37 o 
   7  -5   4       75.83       70.18      1.84 o 
   8  -5   4       25.55       26.01      0.97 o 
 -10  -4   4       17.56       18.02      0.92 o 
  -9  -4   4       36.86       30.61      1.86 o 
  -8  -4   4       74.67       76.23      1.64 o 
  -7  -4   4        2.22        1.40      0.36 o 
  -6  -4   4       29.70       29.02      0.97 o 
  -5  -4   4      195.44      213.79      2.99 o 
  -4  -4   4       18.84       21.63      0.41 o 
  -3  -4   4      223.52      238.64      2.23 o 
  -2  -4   4       90.23       93.28      1.09 o 
  -1  -4   4      213.67      222.59      2.06 o 
   0  -4   4      133.51      143.73      1.38 o 
   1  -4   4      161.25      169.04      1.97 o 
   2  -4   4      119.78      107.85      1.90 o 
   3  -4   4       46.22       46.00      0.84 o 
   4  -4   4      131.08      126.85      4.08 o 
   5  -4   4        7.03        8.17      0.52 o 
   6  -4   4       95.23       89.39      2.03 o 
   7  -4   4       27.16       25.47      1.08 o 
   8  -4   4       45.44       42.69      1.42 o 
   9  -4   4       17.48       17.84      1.21 o 
 -10  -3   4        6.81        6.80      0.57 o 
  -9  -3   4        9.01        8.62      0.59 o 
  -8  -3   4       14.54       12.99      0.90 o 
  -7  -3   4       52.12       44.74      1.77 o 
  -6  -3   4       45.53       42.10      1.20 o 
  -5  -3   4      105.89      113.27      1.36 o 
  -4  -3   4      165.09      176.94      1.68 o 
  -3  -3   4      225.79      237.90      2.18 o 
  -2  -3   4      416.34      417.80      3.53 o 
  -1  -3   4      594.98      590.32      4.84 o 
   0  -3   4      890.29      961.43      8.65 o 
   1  -3   4      209.46      223.42      2.48 o 
   2  -3   4      215.69      230.53      2.01 o 
   3  -3   4      543.75      529.76      4.93 o 
   4  -3   4       40.87       38.54      0.93 o 
   5  -3   4      185.96      171.60      3.77 o 
   6  -3   4      180.73      173.76      3.49 o 
   7  -3   4       56.16       58.52      2.31 o 
   8  -3   4        2.79        4.17      0.63 o 
   9  -3   4        2.71        2.75      0.64 o 
 -11  -2   4       22.49       23.91      1.09 o 
 -10  -2   4       15.11       15.27      0.75 o 
  -9  -2   4        6.57        6.02      0.59 o 
  -8  -2   4       26.24       26.53      0.83 o 
  -7  -2   4       39.12       39.32      1.09 o 
  -6  -2   4       54.61       48.33      1.07 o 
  -5  -2   4      342.94      350.45      3.04 o 
  -4  -2   4      225.92      223.93      1.96 o 
  -3  -2   4       87.24       94.32      0.79 o 
  -2  -2   4      575.74      582.13      4.58 o 
  -1  -2   4      742.23      778.19      6.02 o 
   0  -2   4      197.04      202.09      1.66 o 
   1  -2   4       41.97       40.63      0.43 o 
   2  -2   4      491.41      510.83      5.80 o 
   3  -2   4      188.42      194.25      1.68 o 
   4  -2   4        1.56        2.76      0.52 o 
   5  -2   4       23.73       23.31      0.65 o 
   6  -2   4       18.83       19.17      0.80 o 
   7  -2   4       12.95       12.93      0.70 o 
   8  -2   4       11.01       12.84      0.74 o 
   9  -2   4       11.05       14.22      1.04 o 
 -11  -1   4       31.76       33.61      1.51 o 
 -10  -1   4        4.44        4.95      0.55 o 
  -9  -1   4       44.10       44.51      0.85 o 
  -8  -1   4      154.57      156.31      2.23 o 
  -7  -1   4       27.27       28.91      0.78 o 
  -6  -1   4       64.68       66.39      1.36 o 
  -5  -1   4      296.53      286.11      2.50 o 
  -4  -1   4      254.53      267.24      2.28 o 
  -3  -1   4      220.99      221.49      1.54 o 
  -2  -1   4      448.94      454.01      3.51 o 
  -1  -1   4     2002.80     2089.48     18.63 o 
   0  -1   4      883.79      864.23      7.24 o 
   1  -1   4      346.05      338.79      2.57 o 
   2  -1   4       58.91       58.52      0.66 o 
   3  -1   4       20.53       19.92      0.42 o 
   4  -1   4       99.61       99.64      1.44 o 
   5  -1   4      106.16      107.59      2.06 o 
   6  -1   4      156.67      151.10      3.81 o 
   7  -1   4       79.51       75.51      2.12 o 
   8  -1   4        0.65        0.52      0.36 o 
   9  -1   4        4.87        3.79      0.50 o 
 -11   0   4       14.12       13.84      0.86 o 
 -10   0   4        0.71        0.65      0.28 o 
  -9   0   4        4.21        4.15      0.38 o 
  -8   0   4      457.57      463.54      6.10 o 
  -7   0   4       28.31       27.10      0.77 o 
  -6   0   4      100.76       94.62      1.43 o 
  -5   0   4       97.54      100.02      1.08 o 
  -4   0   4       42.96       42.96      0.75 o 
  -3   0   4      183.25      193.93      1.35 o 
  -2   0   4     1253.14     1324.44     11.02 o 
  -1   0   4     4628.63     5009.11     49.22 o 
   0   0   4     1656.60     1730.12     14.90 o 
   1   0   4        1.54        6.96      1.00 o 
   2   0   4      379.61      379.60      3.41 o 
   3   0   4      434.28      431.13      3.72 o 
   4   0   4        2.39        3.79      0.31 o 
   5   0   4        4.14        7.64      0.69 o 
   6   0   4        8.80        8.94      0.74 o 
   7   0   4       57.93       63.01      1.60 o 
   8   0   4        7.37        7.70      0.70 o 
   9   0   4        1.35        0.76      0.34 o 
 -11   1   4       31.80       37.10      2.14 o 
 -10   1   4        4.46        4.86      0.44 o 
  -9   1   4       43.76       43.63      0.90 o 
  -8   1   4      155.52      155.43      2.22 o 
  -7   1   4       26.85       29.21      0.75 o 
  -6   1   4       65.51       66.64      0.87 o 
  -5   1   4      296.56      289.16      2.41 o 
  -4   1   4      255.70      270.21      2.72 o 
  -3   1   4      220.63      218.65      1.62 o 
  -2   1   4      449.57      456.94      3.12 o 
  -1   1   4     2005.17     2070.30     16.70 o 
   0   1   4      883.43      859.47      6.70 o 
   1   1   4      346.05      339.15      2.48 o 
   2   1   4       59.22       57.56      0.56 o 
   3   1   4       21.16       20.47      0.43 o 
   4   1   4       99.83       99.01      1.37 o 
   5   1   4      106.72      107.02      1.74 o 
   6   1   4      156.62      149.90      2.64 o 
   7   1   4       79.08       77.07      1.74 o 
   8   1   4        0.64        0.75      0.45 o 
   9   1   4        4.94        3.91      0.37 o 
 -11   2   4       22.54       25.36      0.80 o 
 -10   2   4       15.31       15.64      0.72 o 
  -9   2   4        6.70        6.76      0.48 o 
  -8   2   4       26.55       24.38      0.68 o 
  -7   2   4       38.86       39.75      0.91 o 
  -6   2   4       54.21       49.47      0.73 o 
  -5   2   4      342.11      352.00      2.84 o 
  -4   2   4      223.86      223.36      1.74 o 
  -3   2   4       85.90       89.65      0.77 o 
  -2   2   4      573.91      567.86      4.03 o 
  -1   2   4      746.56      782.42      5.96 o 
   0   2   4      198.85      200.01      1.53 o 
   1   2   4       41.23       39.32      0.46 o 
   2   2   4      491.74      492.20      4.28 o 
   3   2   4      188.08      191.86      1.82 o 
   4   2   4        1.58        2.72      0.29 o 
   5   2   4       24.09       22.68      0.80 o 
   6   2   4       18.58       17.67      1.07 o 
   7   2   4       13.07       11.86      0.76 o 
   8   2   4       10.88       12.21      0.87 o 
   9   2   4       11.12       13.00      0.74 o 
 -10   3   4        6.81        6.55      0.70 o 
  -9   3   4        8.78        8.65      0.58 o 
  -8   3   4       14.60       14.85      0.64 o 
  -7   3   4       51.69       50.36      1.04 o 
  -6   3   4       46.46       42.40      0.77 o 
  -5   3   4      105.25      111.79      1.03 o 
  -4   3   4      165.36      177.28      1.50 o 
  -3   3   4      226.41      235.65      1.95 o 
  -2   3   4      415.42      406.62      2.91 o 
  -1   3   4      593.45      588.67      4.36 o 
   0   3   4      891.55      942.04      7.50 o 
   1   3   4      211.88      218.88      1.50 o 
   2   3   4      218.44      226.70      1.93 o 
   3   3   4      544.53      518.86      5.01 o 
   4   3   4       39.85       36.27      0.65 o 
   5   3   4      186.67      170.70      4.16 o 
   6   3   4      180.17      169.85      4.14 o 
   7   3   4       55.95       59.80      1.71 o 
   8   3   4        2.84        3.41      0.62 o 
   9   3   4        2.67        2.99      0.84 o 
 -10   4   4       17.90       20.10      0.77 o 
  -9   4   4       36.42       33.25      0.89 o 
  -8   4   4       75.38       80.03      1.45 o 
  -7   4   4        2.32        1.92      0.42 o 
  -6   4   4       29.82       30.31      0.66 o 
  -5   4   4      196.69      213.23      2.20 o 
  -4   4   4       18.75       20.97      0.31 o 
  -3   4   4      224.23      232.47      1.69 o 
  -2   4   4       89.47       87.15      0.79 o 
  -1   4   4      213.31      211.04      2.41 o 
   0   4   4      133.88      137.70      1.63 o 
   1   4   4      160.36      160.98      1.56 o 
   2   4   4      120.47      109.20      1.10 o 
   3   4   4       46.29       43.98      0.66 o 
   4   4   4      131.87      128.06      3.01 o 
   5   4   4        7.14        8.44      0.55 o 
   6   4   4       96.17       91.49      1.81 o 
   7   4   4       27.09       26.84      1.38 o 
   8   4   4       45.50       42.96      1.52 o 
   9   4   4       17.52       16.03      0.75 o 
 -10   5   4       32.27       34.62      1.19 o 
  -9   5   4        2.21        2.09      0.45 o 
  -8   5   4        5.36        5.27      0.48 o 
  -7   5   4       10.19        9.16      0.51 o 
  -6   5   4       65.56       68.12      1.04 o 
  -5   5   4       49.39       50.77      0.86 o 
  -4   5   4      137.01      137.06      1.45 o 
  -3   5   4       33.16       33.21      0.38 o 
  -2   5   4       52.21       55.78      0.54 o 
  -1   5   4      642.22      660.46      5.84 o 
   0   5   4      118.92      121.90      1.58 o 
   1   5   4      124.17      119.31      1.17 o 
   2   5   4      237.57      217.44      2.33 o 
   3   5   4      107.63      120.82      1.67 o 
   4   5   4        6.13        8.24      0.54 o 
   5   5   4       24.95       22.85      0.72 o 
   6   5   4       39.68       33.41      1.19 o 
   7   5   4       76.11       70.99      1.44 o 
   8   5   4       25.62       25.85      1.08 o 
 -10   6   4       24.43       25.02      0.88 o 
  -9   6   4        9.54        7.85      0.43 o 
  -8   6   4       17.65       18.96      0.79 o 
  -7   6   4      104.51      100.48      2.46 o 
  -6   6   4       12.03       13.28      0.66 o 
  -5   6   4      106.48      106.43      1.49 o 
  -4   6   4       31.24       30.43      0.59 o 
  -3   6   4      387.69      376.98      4.54 o 
  -2   6   4      177.54      190.57      2.58 o 
  -1   6   4      361.07      375.45      4.34 o 
   0   6   4       44.98       45.06      0.70 o 
   1   6   4       15.19       16.74      0.47 o 
   2   6   4       16.54       15.82      0.46 o 
   3   6   4       18.99       15.89      0.59 o 
   4   6   4       37.06       31.12      0.76 o 
   5   6   4        5.99        6.13      0.46 o 
   6   6   4       38.68       37.89      0.97 o 
   7   6   4       30.03       25.70      0.91 o 
   8   6   4       10.55       12.45      0.54 o 
  -9   7   4       23.41       24.41      0.82 o 
  -8   7   4       96.77      100.17      2.32 o 
  -7   7   4       52.63       53.55      1.30 o 
  -6   7   4       27.76       25.64      0.75 o 
  -5   7   4       15.71       15.16      0.64 o 
  -4   7   4      285.32      283.58      3.09 o 
  -3   7   4       20.87       20.73      0.39 o 
  -2   7   4       25.41       24.68      0.63 o 
  -1   7   4       62.34       68.27      1.09 o 
   0   7   4       49.63       43.65      0.85 o 
   1   7   4       13.16       16.76      0.46 o 
   2   7   4        6.88        9.38      0.47 o 
   3   7   4      135.39      127.32      1.82 o 
   4   7   4      162.82      157.07      2.70 o 
   5   7   4       22.59       22.81      0.78 o 
   6   7   4        8.80        8.85      0.52 o 
   7   7   4        3.00        1.92      0.36 o 
   8   7   4       11.32       15.52      1.24 o 
  -9   8   4       10.90       13.13      0.75 o 
  -8   8   4       20.13       22.74      0.70 o 
  -7   8   4       62.26       59.71      1.27 o 
  -6   8   4       60.42       59.51      1.22 o 
  -5   8   4      434.79      433.76      5.57 o 
  -4   8   4      141.95      139.80      1.91 o 
  -3   8   4       72.92       72.83      1.31 o 
  -2   8   4       67.66       73.48      1.18 o 
  -1   8   4       65.14       64.98      1.11 o 
   0   8   4       26.38       29.45      0.74 o 
   1   8   4        9.62        9.21      0.47 o 
   2   8   4      158.24      156.27      2.48 o 
   3   8   4      138.12      138.48      2.02 o 
   4   8   4       75.26       73.23      1.84 o 
   5   8   4        2.41        3.76      0.41 o 
   6   8   4        1.17        0.80      0.31 o 
   7   8   4       32.87       28.80      1.45 o 
  -8   9   4      100.65      100.19      3.20 o 
  -7   9   4       11.61       10.51      0.55 o 
  -6   9   4       66.08       66.53      1.17 o 
  -5   9   4       31.16       33.00      0.86 o 
  -4   9   4       92.47       91.14      1.65 o 
  -3   9   4       12.03       11.98      0.66 o 
  -2   9   4       15.21       15.83      0.64 o 
  -1   9   4       61.15       62.20      1.10 o 
   0   9   4       52.06       51.38      0.99 o 
   1   9   4      396.06      399.27      7.92 o 
   2   9   4       62.70       58.88      1.18 o 
   3   9   4      153.95      151.69      2.64 o 
   4   9   4       52.85       51.61      2.02 o 
   5   9   4       16.10       13.08      0.63 o 
   6   9   4        0.53        0.21      0.33 o 
   7   9   4        2.83        2.60      1.22 o 
  -8  10   4       19.31       22.89      0.96 o 
  -7  10   4        3.45        4.05      0.43 o 
  -6  10   4       91.25       90.48      2.04 o 
  -5  10   4       49.55       46.56      1.06 o 
  -4  10   4       19.46       19.67      0.73 o 
  -3  10   4       47.30       48.08      1.13 o 
  -2  10   4        5.56        5.16      0.38 o 
  -1  10   4       51.33       44.92      1.06 o 
   0  10   4        6.13        6.48      0.52 o 
   1  10   4       10.47       13.48      0.54 o 
   2  10   4      199.37      199.38      4.01 o 
   3  10   4       51.26       56.15      1.32 o 
   4  10   4       18.59       16.04      0.87 o 
   5  10   4       32.21       36.20      1.04 o 
   6  10   4       13.66       15.01      1.15 o 
  -7  11   4       18.11       19.79      1.65 o 
  -6  11   4       24.35       22.57      0.83 o 
  -5  11   4       55.26       51.89      2.33 o 
  -4  11   4       50.02       51.64      1.37 o 
  -3  11   4       33.14       31.30      1.12 o 
  -2  11   4        1.96        2.25      0.54 o 
  -1  11   4       41.06       40.22      0.94 o 
   0  11   4       20.13       16.24      0.67 o 
   1  11   4       90.51       98.66      1.71 o 
   2  11   4        7.44        7.33      0.49 o 
   3  11   4      176.30      177.68      2.92 o 
   4  11   4       29.96       24.28      0.83 o 
   5  11   4        1.78        2.67      0.77 o 
  -6  12   4        0.94        1.00      0.50 o 
  -5  12   4        3.02        4.10      0.56 o 
  -4  12   4       77.58       74.51      1.53 o 
  -3  12   4       69.60       77.84      2.90 o 
  -2  12   4       92.03      104.77      2.12 o 
  -1  12   4       15.13       13.80      0.87 o 
   0  12   4       32.17       30.82      0.80 o 
   1  12   4       14.01       15.72      0.66 o 
   2  12   4       27.52       26.61      0.83 o 
   3  12   4       45.76       45.77      1.31 o 
   4  12   4       39.00       46.82      1.60 o 
  -4  13   4       32.70       35.70      2.98 o 
  -3  13   4      121.74      133.39      3.67 o 
  -2  13   4        8.31        9.88      1.97 o 
  -1  13   4       38.54       38.43      1.29 o 
   0  13   4       19.28       18.07      0.75 o 
   1  13   4       23.38       21.34      0.97 o 
   2  13   4        5.68        5.43      0.48 o 
   3  13   4       28.83       30.13      1.71 o 
  -2  14   4      111.12      114.57      2.27 o 
  -1  14   4        4.09        4.86      0.84 o 
   0  14   4        6.48        7.06      0.82 o 
  -3 -13   5       31.25       28.57      1.92 o 
  -2 -13   5        7.16        8.38      0.77 o 
  -1 -13   5        1.33        0.45      0.87 o 
   0 -13   5       11.09       11.15      1.06 o 
   1 -13   5       14.01       15.70      1.74 o 
  -5 -12   5       56.50       62.31      2.49 o 
  -4 -12   5        8.39        4.19      1.36 o 
  -3 -12   5        3.28        3.90      1.74 o 
  -2 -12   5       97.70       97.03      3.69 o 
  -1 -12   5        7.98        4.98      1.54 o 
   0 -12   5       31.25       29.71      1.99 o 
   1 -12   5       10.31        8.73      1.15 o 
   2 -12   5        5.37        5.85      1.23 o 
   3 -12   5       28.97       32.50      1.82 o 
  -6 -11   5       79.82       80.59      2.93 o 
  -5 -11   5       77.73       76.25      4.69 o 
  -4 -11   5       43.41       49.28      3.51 o 
  -3 -11   5       92.80       99.32      8.42 o 
  -2 -11   5       39.55       39.80      1.75 o 
  -1 -11   5        9.24        6.35      1.17 o 
   0 -11   5       17.15       17.54      1.57 o 
   1 -11   5       14.99       15.59      3.16 o 
   2 -11   5       54.03       61.37      3.34 o 
   3 -11   5       96.39      100.89      4.22 o 
   4 -11   5       19.46       21.49      1.32 o 
  -7 -10   5      113.52      109.85      4.72 o 
  -6 -10   5        7.68        4.36      1.88 o 
  -5 -10   5      138.42      140.34      5.51 o 
  -4 -10   5       52.78       55.38      4.57 o 
  -3 -10   5        6.03        7.23      4.98 o 
  -2 -10   5       37.06       41.38      2.33 o 
  -1 -10   5       21.00       20.86      1.59 o 
   0 -10   5       85.39       91.55      5.80 o 
   1 -10   5      110.57      111.95      4.99 o 
   2 -10   5       69.00       71.82      3.73 o 
   3 -10   5        5.49        7.25      1.51 o 
   4 -10   5       11.92       11.73      1.26 o 
   5 -10   5        6.53        7.23      1.13 o 
  -8  -9   5        4.92        5.83      0.42 o 
  -7  -9   5        9.38       10.09      1.25 o 
  -6  -9   5       77.51       80.24      3.31 o 
  -5  -9   5        4.56        4.24      1.93 o 
  -4  -9   5       28.61       28.27      3.82 o 
  -3  -9   5      111.28      100.14      7.03 o 
  -2  -9   5       51.98       50.14      2.00 o 
  -1  -9   5        2.83        2.84      1.18 o 
   0  -9   5        9.23        8.09      1.74 o 
   1  -9   5       39.69       44.73      3.05 o 
   2  -9   5       54.84       47.98      5.16 o 
   3  -9   5       33.07       31.05      4.12 o 
   4  -9   5       21.50       21.29      1.16 o 
   5  -9   5       28.88       25.04      1.30 o 
  -9  -8   5       20.55       23.39      0.97 o 
  -8  -8   5       29.90       27.56      0.95 o 
  -7  -8   5        1.33        1.35      0.65 o 
  -6  -8   5       64.83       64.62      2.10 o 
  -5  -8   5      105.42      107.99      7.82 o 
  -4  -8   5        9.79       12.49      2.93 o 
  -3  -8   5       45.56       41.10      1.53 o 
  -2  -8   5       56.06       56.26      2.35 o 
  -1  -8   5       50.70       54.55      2.71 o 
   0  -8   5      155.71      162.43      7.78 o 
   1  -8   5       75.69       68.92      2.37 o 
   2  -8   5      174.42      176.36      4.55 o 
   3  -8   5      111.34      115.07      6.42 o 
   4  -8   5       16.21       17.12      0.92 o 
   5  -8   5       11.14       12.06      1.08 o 
   6  -8   5       65.52       66.82      8.81 o 
  -9  -7   5       29.49       29.34      1.22 o 
  -8  -7   5        3.25        3.63      0.61 o 
  -7  -7   5        3.64        3.75      0.58 o 
  -6  -7   5        6.04        5.41      1.03 o 
  -5  -7   5      340.59      332.06      8.89 o 
  -4  -7   5       54.98       55.38      1.34 o 
  -3  -7   5        9.53       12.77      1.41 o 
  -2  -7   5        4.97        4.57      0.56 o 
  -1  -7   5      208.85      210.57      4.56 o 
   0  -7   5      174.65      184.68      4.94 o 
   1  -7   5        3.40        3.54      0.66 o 
   2  -7   5      240.66      221.82     10.97 o 
   3  -7   5      276.44      267.41     15.83 o 
   4  -7   5       81.80       79.88      2.21 o 
   5  -7   5       50.19       52.84      1.21 o 
   6  -7   5        0.72        1.55      0.46 o 
   7  -7   5       12.68       13.13      0.84 o 
  -9  -6   5       22.61       21.93      1.30 o 
  -8  -6   5       13.37       15.18      0.98 o 
  -7  -6   5       57.06       55.69      1.37 o 
  -6  -6   5       20.12       19.80      0.83 o 
  -5  -6   5       85.43       93.74      2.06 o 
  -4  -6   5        8.85       10.66      0.99 o 
  -3  -6   5       18.08       18.93      0.65 o 
  -2  -6   5        2.87        3.43      0.39 o 
  -1  -6   5       45.15       47.05      5.17 o 
   0  -6   5       39.68       41.23      0.88 o 
   1  -6   5       31.57       29.79      1.15 o 
   2  -6   5      243.30      240.44      5.37 o 
   3  -6   5      251.45      237.84      5.46 o 
   4  -6   5       31.98       31.04      1.06 o 
   5  -6   5        5.11        5.20      0.55 o 
   6  -6   5        6.11        6.61      0.94 o 
   7  -6   5        2.14        2.63      0.58 o 
 -10  -5   5       20.18       21.58      1.09 o 
  -9  -5   5        5.55        5.23      0.47 o 
  -8  -5   5       84.74       72.09      2.57 o 
  -7  -5   5       12.90       12.25      0.77 o 
  -6  -5   5       44.02       44.25      1.50 o 
  -5  -5   5       51.74       54.03      1.63 o 
  -4  -5   5       47.05       48.21      1.56 o 
  -3  -5   5      264.43      261.12      3.32 o 
  -2  -5   5      200.04      206.05      2.05 o 
  -1  -5   5      376.58      408.41      4.04 o 
   0  -5   5      346.16      347.04      3.35 o 
   1  -5   5      146.68      146.12      2.46 o 
   2  -5   5      106.27      101.97      2.24 o 
   3  -5   5      469.32      469.57      8.30 o 
   4  -5   5       84.28       86.90      1.86 o 
   5  -5   5       43.54       42.81      1.32 o 
   6  -5   5       15.84       12.31      1.49 o 
   7  -5   5       29.11       29.12      1.31 o 
   8  -5   5       26.89       30.43      1.23 o 
 -10  -4   5       42.69       42.42      1.15 o 
  -9  -4   5        9.57       11.70      0.94 o 
  -8  -4   5       61.05       58.61      1.33 o 
  -7  -4   5        7.09        6.74      1.61 o 
  -6  -4   5       11.88       15.11      0.82 o 
  -5  -4   5       77.76       81.90      1.98 o 
  -4  -4   5       93.11       92.45      1.78 o 
  -3  -4   5      189.43      180.48      1.80 o 
  -2  -4   5      166.27      180.21      1.69 o 
  -1  -4   5      225.87      244.00      2.38 o 
   0  -4   5      209.23      214.91      2.10 o 
   1  -4   5      433.27      403.19      6.24 o 
   2  -4   5      665.99      656.14      8.79 o 
   3  -4   5       42.04       40.76      1.18 o 
   4  -4   5      118.39      118.16      2.07 o 
   5  -4   5      135.02      129.09      3.13 o 
   6  -4   5       32.28       31.90      1.24 o 
   7  -4   5       92.91       87.81      3.19 o 
   8  -4   5        6.19        6.36      0.66 o 
 -10  -3   5        8.81        7.74      0.64 o 
  -9  -3   5        2.74        4.97      0.53 o 
  -8  -3   5       86.98       86.86      1.73 o 
  -7  -3   5       10.61       10.76      1.01 o 
  -6  -3   5      145.52      141.57      6.15 o 
  -5  -3   5       38.06       35.84      0.84 o 
  -4  -3   5       17.67       19.94      0.42 o 
  -3  -3   5      375.19      399.56      3.63 o 
  -2  -3   5       46.42       52.03      0.64 o 
  -1  -3   5      660.36      726.36      6.51 o 
   0  -3   5      100.87      106.14      1.49 o 
   1  -3   5       74.63       72.56      0.83 o 
   2  -3   5       16.22       13.75      0.36 o 
   3  -3   5      164.28      172.30      3.34 o 
   4  -3   5      101.93       95.65      2.32 o 
   5  -3   5       44.67       43.11      1.06 o 
   6  -3   5      113.06      115.30      2.48 o 
   7  -3   5      113.64      121.81      4.21 o 
   8  -3   5       15.04       15.32      0.90 o 
 -10  -2   5        6.26        7.16      0.67 o 
  -9  -2   5      157.01      160.92      2.71 o 
  -8  -2   5      288.40      302.69      4.43 o 
  -7  -2   5       38.65       39.48      1.40 o 
  -6  -2   5      260.43      267.05      4.95 o 
  -5  -2   5      369.17      370.99      4.62 o 
  -4  -2   5      101.98       98.82      1.15 o 
  -3  -2   5      189.42      189.26      1.49 o 
  -2  -2   5     1916.81     2027.96     19.93 o 
  -1  -2   5      315.40      359.10      3.04 o 
   0  -2   5      813.84      859.47      7.37 o 
   1  -2   5      109.11      107.86      1.25 o 
   2  -2   5      593.04      588.30      5.60 o 
   3  -2   5      190.58      184.66      2.43 o 
   4  -2   5      221.61      206.79      2.97 o 
   5  -2   5       46.96       45.58      1.02 o 
   6  -2   5      181.88      181.17      3.33 o 
   7  -2   5      170.59      176.95      3.90 o 
   8  -2   5       76.34       84.05      1.92 o 
 -10  -1   5       42.83       41.92      1.26 o 
  -9  -1   5      181.65      186.01      3.12 o 
  -8  -1   5       69.44       70.81      1.70 o 
  -7  -1   5        3.06        3.21      0.73 o 
  -6  -1   5       47.46       48.50      0.99 o 
  -5  -1   5      611.78      634.23      6.84 o 
  -4  -1   5       44.80       42.85      0.48 o 
  -3  -1   5      219.36      219.91      1.53 o 
  -2  -1   5       42.99       45.24      0.59 o 
  -1  -1   5     3051.68     3257.70     30.87 o 
   0  -1   5      341.23      360.73      2.86 o 
   1  -1   5      201.99      226.20      2.00 o 
   2  -1   5       42.56       40.65      0.61 o 
   3  -1   5      206.93      202.45      2.22 o 
   4  -1   5       75.68       76.90      1.36 o 
   5  -1   5       81.12       79.72      1.88 o 
   6  -1   5      115.49      112.04      2.23 o 
   7  -1   5      108.75      112.90      2.08 o 
   8  -1   5        5.12        5.46      0.49 o 
 -11   0   5        3.01        5.12      0.62 o 
 -10   0   5        0.37        0.46      0.20 o 
  -9   0   5       64.70       66.39      1.53 o 
  -8   0   5      169.53      175.20      4.76 o 
  -7   0   5       77.24       70.52      1.29 o 
  -6   0   5      115.61      118.29      1.65 o 
  -5   0   5      121.76      120.25      1.68 o 
  -4   0   5       54.01       61.01      0.66 o 
  -3   0   5      267.43      283.76      2.37 o 
  -2   0   5      198.77      222.11      2.39 o 
  -1   0   5      272.91      281.98      2.34 o 
   0   0   5      312.87      288.11      2.22 o 
   1   0   5      331.84      354.71      3.03 o 
   2   0   5       49.23       37.53      0.54 o 
   3   0   5       21.15       22.82      0.78 o 
   4   0   5      111.87      114.30      1.84 o 
   5   0   5       19.29       17.38      0.84 o 
   6   0   5      557.76      552.29      8.87 o 
   7   0   5        3.25        2.82      0.90 o 
   8   0   5        2.60        1.63      0.90 o 
 -10   1   5       42.00       41.01      1.63 o 
  -9   1   5      182.48      181.03      2.52 o 
  -8   1   5       70.00       68.56      1.25 o 
  -7   1   5        3.07        2.48      0.38 o 
  -6   1   5       47.59       47.75      0.92 o 
  -5   1   5      612.76      638.65      6.19 o 
  -4   1   5       44.07       42.55      0.53 o 
  -3   1   5      219.10      219.28      1.71 o 
  -2   1   5       42.42       43.69      0.52 o 
  -1   1   5     3050.24     3207.09     30.25 o 
   0   1   5      340.99      351.60      2.51 o 
   1   1   5      201.72      224.85      1.94 o 
   2   1   5       41.81       38.81      0.58 o 
   3   1   5      209.45      201.16      2.25 o 
   4   1   5       74.13       74.80      1.33 o 
   5   1   5       81.84       81.37      1.57 o 
   6   1   5      113.64      112.09      2.42 o 
   7   1   5      106.95      110.91      2.54 o 
   8   1   5        5.43        5.76      0.63 o 
 -10   2   5        6.29        8.04      0.44 o 
  -9   2   5      155.85      161.99      2.44 o 
  -8   2   5      288.53      289.84      5.50 o 
  -7   2   5       37.99       37.50      0.79 o 
  -6   2   5      260.13      263.61      2.88 o 
  -5   2   5      368.63      369.68      3.67 o 
  -4   2   5      101.56       98.95      0.86 o 
  -3   2   5      190.05      187.09      1.33 o 
  -2   2   5     1921.54     2020.04     17.68 o 
  -1   2   5      318.44      360.57      2.82 o 
   0   2   5      813.52      851.06      6.97 o 
   1   2   5      111.34      110.07      1.33 o 
   2   2   5      594.59      592.75      5.55 o 
   3   2   5      188.88      178.13      2.68 o 
   4   2   5      223.13      203.51      3.88 o 
   5   2   5       46.82       45.69      1.02 o 
   6   2   5      182.08      190.68      3.52 o 
   7   2   5      170.52      168.62      3.98 o 
   8   2   5       76.09       79.78      3.10 o 
 -10   3   5        8.90        7.17      0.85 o 
  -9   3   5        2.81        4.65      0.58 o 
  -8   3   5       86.49       86.20      1.44 o 
  -7   3   5       10.43       10.64      0.56 o 
  -6   3   5      146.37      148.64      1.76 o 
  -5   3   5       38.36       37.47      0.58 o 
  -4   3   5       17.90       20.67      0.37 o 
  -3   3   5      373.43      397.54      3.69 o 
  -2   3   5       47.07       51.63      0.55 o 
  -1   3   5      658.75      703.50      5.75 o 
   0   3   5      101.70      105.30      0.83 o 
   1   3   5       74.01       70.10      0.93 o 
   2   3   5       16.02       14.17      0.51 o 
   3   3   5      164.12      167.70      3.13 o 
   4   3   5      101.40       92.65      1.49 o 
   5   3   5       44.81       43.05      1.13 o 
   6   3   5      112.36      116.74      2.64 o 
   7   3   5      114.09      123.11      2.89 o 
   8   3   5       15.02       15.91      0.96 o 
 -10   4   5       42.44       42.67      1.80 o 
  -9   4   5        9.76       11.32      0.57 o 
  -8   4   5       61.32       60.13      1.17 o 
  -7   4   5        7.30        6.97      0.45 o 
  -6   4   5       12.05       15.32      0.55 o 
  -5   4   5       77.39       79.73      1.19 o 
  -4   4   5       93.17       90.73      1.04 o 
  -3   4   5      190.36      176.65      1.38 o 
  -2   4   5      164.81      173.07      1.42 o 
  -1   4   5      228.25      235.72      1.79 o 
   0   4   5      211.31      209.03      1.96 o 
   1   4   5      433.63      407.32      5.12 o 
   2   4   5      670.16      656.37     10.09 o 
   3   4   5       41.07       41.03      0.85 o 
   4   4   5      119.42      120.65      2.18 o 
   5   4   5      134.84      128.34      2.78 o 
   6   4   5       32.43       30.05      1.04 o 
   7   4   5       93.03       89.00      2.24 o 
   8   4   5        6.15        6.06      0.58 o 
 -10   5   5       20.33       20.98      1.53 o 
  -9   5   5        5.43        4.47      0.48 o 
  -8   5   5       85.18       76.71      1.37 o 
  -7   5   5       12.80       12.07      0.51 o 
  -6   5   5       43.60       44.22      0.81 o 
  -5   5   5       50.85       50.66      0.83 o 
  -4   5   5       47.45       47.65      0.74 o 
  -3   5   5      263.42      257.55      2.58 o 
  -2   5   5      202.15      202.61      1.85 o 
  -1   5   5      376.13      400.63      3.68 o 
   0   5   5      343.39      340.53      3.12 o 
   1   5   5      146.28      151.52      2.89 o 
   2   5   5      106.37      103.99      1.58 o 
   3   5   5      469.18      463.70     13.17 o 
   4   5   5       85.57       87.68      1.81 o 
   5   5   5       43.72       41.32      1.19 o 
   6   5   5       16.37       14.66      0.78 o 
   7   5   5       28.94       29.54      1.19 o 
   8   5   5       26.53       29.36      1.16 o 
  -9   6   5       22.65       21.45      1.69 o 
  -8   6   5       13.48       16.44      0.72 o 
  -7   6   5       57.35       58.61      1.26 o 
  -6   6   5       20.25       20.20      0.58 o 
  -5   6   5       85.47       89.85      1.38 o 
  -4   6   5        9.01        9.60      0.48 o 
  -3   6   5       18.26       19.54      0.46 o 
  -2   6   5        2.95        3.58      0.35 o 
  -1   6   5       44.76       45.48      0.99 o 
   0   6   5       39.57       40.43      0.66 o 
   1   6   5       31.16       30.07      0.73 o 
   2   6   5      243.71      240.90      3.07 o 
   3   6   5      252.03      243.51      3.14 o 
   4   6   5       32.36       31.59      0.88 o 
   5   6   5        5.04        5.32      0.45 o 
   6   6   5        6.18        7.12      0.61 o 
   7   6   5        2.21        2.07      0.34 o 
  -9   7   5       29.51       32.19      1.12 o 
  -8   7   5        3.19        4.01      0.45 o 
  -7   7   5        3.59        3.81      0.50 o 
  -6   7   5        6.20        5.40      0.56 o 
  -5   7   5      340.90      327.58      4.22 o 
  -4   7   5       54.03       53.62      1.18 o 
  -3   7   5        9.70       11.36      0.55 o 
  -2   7   5        4.77        4.67      0.39 o 
  -1   7   5      209.26      214.75      3.13 o 
   0   7   5      175.47      182.83      2.33 o 
   1   7   5        3.27        3.24      0.42 o 
   2   7   5      242.10      244.79      3.22 o 
   3   7   5      278.24      279.65      3.82 o 
   4   7   5       80.18       80.41      1.32 o 
   5   7   5       50.04       52.27      1.80 o 
   6   7   5        0.69        1.26      0.44 o 
   7   7   5       12.24       11.54      0.52 o 
  -9   8   5       20.74       22.73      0.87 o 
  -8   8   5       30.26       29.32      1.33 o 
  -7   8   5        1.28        1.73      0.37 o 
  -6   8   5       64.29       65.09      1.39 o 
  -5   8   5      104.22      107.19      1.83 o 
  -4   8   5        9.70       11.69      0.54 o 
  -3   8   5       45.60       43.18      0.93 o 
  -2   8   5       55.93       55.13      1.03 o 
  -1   8   5       51.30       55.67      1.01 o 
   0   8   5      154.28      162.73      2.74 o 
   1   8   5       76.44       69.15      1.35 o 
   2   8   5      174.65      175.08      2.78 o 
   3   8   5      110.07      109.62      1.90 o 
   4   8   5       15.83       16.84      0.54 o 
   5   8   5       10.99       10.78      0.50 o 
   6   8   5       65.72       67.93      2.48 o 
   7   8   5        5.11        4.13      0.65 o 
  -8   9   5        5.07        5.92      0.63 o 
  -7   9   5        9.58       10.37      0.50 o 
  -6   9   5       77.26       79.74      1.59 o 
  -5   9   5        4.55        4.40      0.62 o 
  -4   9   5       28.74       28.72      0.94 o 
  -3   9   5      111.48      103.32      1.58 o 
  -2   9   5       52.18       47.64      1.01 o 
  -1   9   5        2.91        3.20      0.44 o 
   0   9   5        9.21        8.65      0.46 o 
   1   9   5       39.85       40.87      0.86 o 
   2   9   5       54.79       50.79      1.13 o 
   3   9   5       33.74       32.27      1.05 o 
   4   9   5       22.02       21.82      0.68 o 
   5   9   5       29.35       28.33      1.41 o 
   6   9   5        2.69        1.14      0.43 o 
  -7  10   5      114.38      123.95      2.82 o 
  -6  10   5        7.82        5.51      0.40 o 
  -5  10   5      137.61      139.92      2.53 o 
  -4  10   5       53.02       51.76      1.07 o 
  -3  10   5        6.18        6.25      0.46 o 
  -2  10   5       36.67       38.18      0.83 o 
  -1  10   5       20.34       19.55      0.57 o 
   0  10   5       84.96       84.96      1.44 o 
   1  10   5      109.83      110.65      2.06 o 
   2  10   5       69.39       66.50      1.90 o 
   3  10   5        5.39        6.37      0.55 o 
   4  10   5       12.01       11.74      0.55 o 
   5  10   5        6.66        7.78      0.52 o 
  -6  11   5       79.50       76.48      3.78 o 
  -5  11   5       78.74       74.30      2.06 o 
  -4  11   5       42.32       41.20      0.88 o 
  -3  11   5       91.56       95.06      1.74 o 
  -2  11   5       38.53       36.51      1.12 o 
  -1  11   5        9.61        7.67      0.61 o 
   0  11   5       16.65       17.10      0.58 o 
   1  11   5       14.61       13.63      0.58 o 
   2  11   5       54.20       63.02      1.66 o 
   3  11   5       96.14      103.36      2.68 o 
   4  11   5       19.42       20.68      1.21 o 
  -5  12   5       56.61       62.99      2.49 o 
  -4  12   5        8.40        7.25      0.87 o 
  -3  12   5        3.36        3.97      0.51 o 
  -2  12   5       97.85      104.63      2.01 o 
  -1  12   5        8.05        6.87      0.40 o 
   0  12   5       31.47       31.76      0.95 o 
   1  12   5       10.43        9.02      0.62 o 
   2  12   5        5.55        7.43      0.56 o 
   3  12   5       28.64       30.50      1.30 o 
  -4  13   5       13.96       18.78      1.40 o 
  -3  13   5       32.03       31.81      0.96 o 
  -2  13   5        7.31        7.02      1.27 o 
  -1  13   5        1.42        1.09      0.30 o 
   0  13   5       10.79       10.03      0.60 o 
   1  13   5       13.75       15.87      1.32 o 
  -4 -12   6       23.91       27.27      1.94 o 
  -3 -12   6       15.41       16.40      2.14 o 
  -2 -12   6       24.53       22.34      1.15 o 
  -1 -12   6       32.98       35.43      2.46 o 
   0 -12   6        0.50        0.23      0.79 o 
   1 -12   6       12.52       14.59      1.15 o 
   2 -12   6       28.47       30.93      1.40 o 
  -6 -11   6       45.54       42.85      3.71 o 
  -5 -11   6       19.46       19.82      1.55 o 
  -4 -11   6       13.68       14.63      2.23 o 
  -3 -11   6       85.15       83.15      7.69 o 
  -2 -11   6        2.81        1.34      1.86 o 
  -1 -11   6      108.92      105.93      3.32 o 
   0 -11   6       90.07       89.47      2.99 o 
   1 -11   6       73.50       75.49      3.62 o 
   2 -11   6       36.56       35.54      2.18 o 
   3 -11   6        9.84       12.37      1.17 o 
  -7 -10   6       16.49       14.42      1.38 o 
  -6 -10   6       74.75       74.97      5.52 o 
  -5 -10   6       51.58       53.65      2.92 o 
  -4 -10   6       27.71       32.09      3.61 o 
  -3 -10   6        7.32        7.02      4.84 o 
  -2 -10   6       45.70       45.58      2.41 o 
  -1 -10   6      158.11      161.24      4.80 o 
   0 -10   6       41.71       44.47      2.73 o 
   1 -10   6       15.54       16.95      2.07 o 
   2 -10   6       55.62       59.94      4.30 o 
   3 -10   6       20.54       22.73      1.68 o 
   4 -10   6       57.49       75.46      2.69 o 
  -8  -9   6       10.97       12.67      2.11 o 
  -7  -9   6       19.84       18.15      1.01 o 
  -6  -9   6        6.78        6.73      0.94 o 
  -5  -9   6       25.46       23.60      2.69 o 
  -4  -9   6        0.59        2.13      1.68 o 
  -3  -9   6       43.72       48.05      7.77 o 
  -2  -9   6       31.84       29.34      1.54 o 
  -1  -9   6       87.65       86.88      3.65 o 
   0  -9   6       18.45       15.17      1.91 o 
   1  -9   6       74.12       72.51      5.72 o 
   2  -9   6       38.14       36.22      3.81 o 
   3  -9   6       44.12       42.38      3.82 o 
   4  -9   6        9.06        9.15      1.24 o 
   5  -9   6       19.35       20.66      1.10 o 
  -8  -8   6       51.06       56.28      2.56 o 
  -7  -8   6       24.43       22.90      1.15 o 
  -6  -8   6      117.39      115.26      3.06 o 
  -5  -8   6       58.44       52.41      2.33 o 
  -4  -8   6       94.22       96.24      8.99 o 
  -3  -8   6       51.26       53.03      4.35 o 
  -2  -8   6       17.77       17.00      0.84 o 
  -1  -8   6      368.76      366.02      8.01 o 
   0  -8   6       33.47       34.12      1.43 o 
   1  -8   6        0.12        0.21      0.79 o 
   2  -8   6       43.16       43.98      2.32 o 
   3  -8   6       28.91       31.46      1.39 o 
   4  -8   6       98.12       94.69      2.16 o 
   5  -8   6       64.24       70.47      1.69 o 
   6  -8   6        8.66        7.86      0.79 o 
  -9  -7   6       61.10       68.44      4.07 o 
  -8  -7   6       35.12       35.55      2.28 o 
  -7  -7   6       64.50       62.59      3.31 o 
  -6  -7   6       20.12       18.82      1.02 o 
  -5  -7   6      148.20      151.49      3.02 o 
  -4  -7   6      288.83      287.40      5.48 o 
  -3  -7   6        0.12        0.98      0.78 o 
  -2  -7   6       76.65       71.93      1.94 o 
  -1  -7   6      115.88      112.70      5.23 o 
   0  -7   6      150.37      138.83      3.92 o 
   1  -7   6      296.79      296.71      7.89 o 
   2  -7   6       56.97       56.63      2.40 o 
   3  -7   6      326.13      325.83      5.96 o 
   4  -7   6       29.44       30.26      1.73 o 
   5  -7   6       19.45       19.99      1.45 o 
   6  -7   6        6.83        6.63      0.95 o 
  -9  -6   6       32.90       32.25      2.66 o 
  -8  -6   6        0.18        0.22      0.20 o 
  -7  -6   6       11.01       11.31      0.66 o 
  -6  -6   6        6.67        6.81      0.56 o 
  -5  -6   6      247.09      251.10      4.87 o 
  -4  -6   6      386.01      404.48      7.53 o 
  -3  -6   6      102.93       98.45      2.24 o 
  -2  -6   6      129.00      121.08      2.41 o 
  -1  -6   6       66.77       66.71      2.35 o 
   0  -6   6       32.51       32.18      1.53 o 
   1  -6   6      373.09      370.85      7.09 o 
   2  -6   6       13.52       13.81      1.10 o 
   3  -6   6      106.53      123.50      8.05 o 
   4  -6   6      142.05      133.25      3.28 o 
   5  -6   6        6.61        5.22      0.70 o 
   6  -6   6       15.23       14.88      0.79 o 
   7  -6   6       33.58       33.91      5.42 o 
 -10  -5   6       17.80       17.04      1.07 o 
  -9  -5   6        5.35        7.28      0.69 o 
  -8  -5   6      100.91       95.36      2.58 o 
  -7  -5   6      197.28      195.45      4.07 o 
  -6  -5   6      155.23      148.44      3.07 o 
  -5  -5   6      145.40      141.58      2.87 o 
  -4  -5   6      208.24      207.86      4.15 o 
  -3  -5   6      129.85      126.56      3.62 o 
  -2  -5   6        0.74        1.42      1.09 o 
  -1  -5   6       77.64       80.33      2.25 o 
   0  -5   6       88.87       86.08      1.53 o 
   1  -5   6       52.04       49.00      1.07 o 
   2  -5   6      267.37      272.28      6.67 o 
   3  -5   6       36.64       36.40      1.56 o 
   4  -5   6       19.47       19.90      1.22 o 
   5  -5   6       21.68       20.56      1.39 o 
   6  -5   6       30.59       31.47      1.51 o 
   7  -5   6       24.54       24.89      1.09 o 
 -10  -4   6        0.98        0.57      0.37 o 
  -9  -4   6       47.67       45.64      1.28 o 
  -8  -4   6       24.46       25.70      0.99 o 
  -7  -4   6       51.49       54.94      1.67 o 
  -6  -4   6      242.89      258.13      5.22 o 
  -5  -4   6      185.99      179.79      3.22 o 
  -4  -4   6      100.11      101.17      2.49 o 
  -3  -4   6       23.21       23.56      0.63 o 
  -2  -4   6       98.13       97.43      1.12 o 
  -1  -4   6      311.70      316.24      3.81 o 
   0  -4   6      216.08      220.58      5.94 o 
   1  -4   6       81.17       77.97      1.78 o 
   2  -4   6      158.33      152.60      2.88 o 
   3  -4   6      203.30      195.59      5.76 o 
   4  -4   6       31.40       31.16      1.93 o 
   5  -4   6       10.15       10.38      0.60 o 
   6  -4   6        6.05        7.15      0.57 o 
   7  -4   6       18.06       19.07      1.45 o 
 -10  -3   6       71.28       74.92      1.41 o 
  -9  -3   6       46.45       49.00      1.18 o 
  -8  -3   6      306.51      307.34      5.22 o 
  -7  -3   6       43.14       44.79      1.69 o 
  -6  -3   6      357.63      357.88      7.36 o 
  -5  -3   6      374.49      373.78      7.04 o 
  -4  -3   6      103.75       99.99      1.54 o 
  -3  -3   6       31.02       30.81      0.54 o 
  -2  -3   6      106.32      108.99      1.10 o 
  -1  -3   6      955.50      929.58     11.43 o 
   0  -3   6       62.71       60.43      1.40 o 
   1  -3   6       62.63       68.92      1.56 o 
   2  -3   6       84.08       78.40      2.20 o 
   3  -3   6       19.03       18.99      0.76 o 
   4  -3   6       35.85       36.23      0.95 o 
   5  -3   6       92.26       87.38      1.72 o 
   6  -3   6      158.48      161.58      3.16 o 
   7  -3   6       43.46       46.58      1.49 o 
   8  -3   6       30.93       33.69      1.48 o 
 -10  -2   6       13.08       13.86      0.53 o 
  -9  -2   6      342.05      364.20      5.39 o 
  -8  -2   6       36.53       39.88      1.15 o 
  -7  -2   6        5.82        5.37      1.11 o 
  -6  -2   6        0.84        0.66      0.78 o 
  -5  -2   6      181.49      186.57      3.59 o 
  -4  -2   6       52.14       55.42      1.27 o 
  -3  -2   6      243.18      247.82      2.04 o 
  -2  -2   6      158.64      151.75      1.34 o 
  -1  -2   6     1123.40     1124.11     10.68 o 
   0  -2   6       76.07       78.94      1.23 o 
   1  -2   6      166.67      155.98      2.66 o 
   2  -2   6      116.85      113.38      1.67 o 
   3  -2   6      172.03      163.33      2.29 o 
   4  -2   6       10.11        8.65      0.54 o 
   5  -2   6      310.78      314.40      5.00 o 
   6  -2   6       15.14       16.80      1.00 o 
   7  -2   6       99.56      110.69      3.09 o 
   8  -2   6        8.54        8.73      0.69 o 
 -10  -1   6       41.63       41.46      0.82 o 
  -9  -1   6       15.33       16.62      0.87 o 
  -8  -1   6      200.03      196.68      3.11 o 
  -7  -1   6       86.61       85.56      2.05 o 
  -6  -1   6       28.90       30.48      1.10 o 
  -5  -1   6      158.08      159.09      3.85 o 
  -4  -1   6      126.04      127.16      1.53 o 
  -3  -1   6      280.70      278.16      2.26 o 
  -2  -1   6      463.88      469.03      3.62 o 
  -1  -1   6       17.18       16.22      0.31 o 
   0  -1   6       24.79       22.56      0.38 o 
   1  -1   6      171.51      183.47      2.36 o 
   2  -1   6      118.77      121.61      1.69 o 
   3  -1   6       85.25       92.83      1.63 o 
   4  -1   6       47.31       45.43      1.06 o 
   5  -1   6      195.62      197.30      3.85 o 
   6  -1   6       13.23       12.66      0.80 o 
   7  -1   6       73.89       78.07      1.54 o 
   8  -1   6       15.15       17.51      0.86 o 
 -10   0   6        1.12        1.14      0.30 o 
  -9   0   6      346.50      342.55      5.40 o 
  -8   0   6        9.91        9.97      0.52 o 
  -7   0   6      144.33      150.78      2.28 o 
  -6   0   6       44.68       47.38      1.03 o 
  -5   0   6      193.16      187.86      2.38 o 
  -4   0   6      125.26      134.27      1.47 o 
  -3   0   6      395.75      386.36      3.08 o 
  -2   0   6      167.97      159.22      1.37 o 
  -1   0   6      140.27      148.45      1.25 o 
   0   0   6      133.92      124.95      1.38 o 
   1   0   6       29.89       31.95      0.47 o 
   2   0   6       52.84       45.13      0.82 o 
   3   0   6       22.67       22.69      0.78 o 
   4   0   6      166.70      166.73      2.53 o 
   5   0   6      165.24      169.17      2.69 o 
   6   0   6       51.77       56.36      1.55 o 
   7   0   6      118.47      120.38      2.25 o 
   8   0   6        0.20        0.43      0.29 o 
 -10   1   6       41.61       39.79      1.06 o 
  -9   1   6       15.08       16.04      0.53 o 
  -8   1   6      198.64      192.14      2.66 o 
  -7   1   6       85.75       83.52      1.39 o 
  -6   1   6       28.83       30.36      0.68 o 
  -5   1   6      158.03      161.76      1.87 o 
  -4   1   6      126.74      126.69      1.25 o 
  -3   1   6      279.38      279.46      2.33 o 
  -2   1   6      465.66      467.62      4.14 o 
  -1   1   6       17.55       16.23      0.33 o 
   0   1   6       25.29       23.27      0.44 o 
   1   1   6      170.95      181.70      1.84 o 
   2   1   6      119.88      119.50      1.93 o 
   3   1   6       85.33       93.80      1.58 o 
   4   1   6       47.19       44.56      1.20 o 
   5   1   6      195.81      198.82      3.17 o 
   6   1   6       13.35       12.72      0.94 o 
   7   1   6       73.33       76.90      2.94 o 
   8   1   6       15.14       17.47      0.78 o 
 -10   2   6       12.85       14.55      0.50 o 
  -9   2   6      342.43      366.46      5.40 o 
  -8   2   6       36.51       38.04      0.83 o 
  -7   2   6        5.85        6.71      0.41 o 
  -6   2   6        0.86        0.73      0.29 o 
  -5   2   6      182.36      184.81      2.20 o 
  -4   2   6       52.86       55.77      0.90 o 
  -3   2   6      244.11      246.41      2.46 o 
  -2   2   6      159.05      152.35      1.33 o 
  -1   2   6     1122.89     1135.62     10.80 o 
   0   2   6       76.14       80.02      1.73 o 
   1   2   6      166.40      156.51      2.26 o 
   2   2   6      116.48      113.09      2.16 o 
   3   2   6      171.00      163.02      2.23 o 
   4   2   6       10.11        9.16      0.75 o 
   5   2   6      310.79      318.99      8.82 o 
   6   2   6       14.73       13.89      0.79 o 
   7   2   6       99.65      102.69      2.74 o 
   8   2   6        8.50        9.61      0.74 o 
 -10   3   6       70.98       74.69      2.18 o 
  -9   3   6       45.75       48.91      1.13 o 
  -8   3   6      306.71      307.41      4.46 o 
  -7   3   6       42.31       41.63      0.84 o 
  -6   3   6      356.81      342.06      3.75 o 
  -5   3   6      371.67      360.71      3.94 o 
  -4   3   6      103.05       98.98      1.64 o 
  -3   3   6       30.65       30.11      0.42 o 
  -2   3   6      106.88      107.82      0.94 o 
  -1   3   6      954.44      940.30      7.76 o 
   0   3   6       63.37       59.57      0.79 o 
   1   3   6       62.36       65.95      1.58 o 
   2   3   6       84.18       80.40      2.31 o 
   3   3   6       19.34       17.71      0.64 o 
   4   3   6       36.29       36.53      0.78 o 
   5   3   6       91.71       87.87      2.25 o 
   6   3   6      158.14      162.32      3.40 o 
   7   3   6       42.76       44.91      2.42 o 
   8   3   6       31.28       33.76      1.04 o 
 -10   4   6        1.00        0.93      0.31 o 
  -9   4   6       47.68       44.43      1.38 o 
  -8   4   6       24.58       25.93      0.70 o 
  -7   4   6       51.75       52.05      0.92 o 
  -6   4   6      243.21      251.63      3.10 o 
  -5   4   6      186.66      178.43      2.37 o 
  -4   4   6      100.01       99.06      1.67 o 
  -3   4   6       23.30       22.50      0.54 o 
  -2   4   6       97.82       97.44      1.05 o 
  -1   4   6      311.65      311.08      2.84 o 
   0   4   6      216.01      213.97      6.16 o 
   1   4   6       81.18       82.06      1.81 o 
   2   4   6      158.10      158.11      3.21 o 
   3   4   6      203.97      204.13      4.40 o 
   4   4   6       31.36       32.84      0.98 o 
   5   4   6       10.04       10.79      0.60 o 
   6   4   6        6.13        8.38      0.80 o 
   7   4   6       17.84       19.11      0.96 o 
 -10   5   6       17.82       18.23      2.25 o 
  -9   5   6        5.33        6.92      0.53 o 
  -8   5   6      100.89       97.00      2.45 o 
  -7   5   6      195.84      189.26      3.04 o 
  -6   5   6      156.46      153.57      2.47 o 
  -5   5   6      144.29      138.00      2.13 o 
  -4   5   6      207.67      204.12      2.68 o 
  -3   5   6      130.04      125.17      1.49 o 
  -2   5   6        0.72        0.48      0.16 o 
  -1   5   6       77.51       78.06      1.12 o 
   0   5   6       88.68       86.87      1.52 o 
   1   5   6       52.04       50.17      1.26 o 
   2   5   6      267.63      271.67      5.21 o 
   3   5   6       36.65       38.10      1.13 o 
   4   5   6       19.50       21.08      0.99 o 
   5   5   6       21.90       20.89      0.74 o 
   6   5   6       30.88       30.55      1.02 o 
   7   5   6       24.29       22.83      0.95 o 
  -9   6   6       32.79       33.87      0.84 o 
  -8   6   6        0.19        0.15      0.24 o 
  -7   6   6       10.94       11.94      0.59 o 
  -6   6   6        6.49        6.52      0.51 o 
  -5   6   6      249.24      247.72      3.42 o 
  -4   6   6      383.89      378.93      6.86 o 
  -3   6   6      102.40      100.69      1.53 o 
  -2   6   6      127.71      120.84      1.92 o 
  -1   6   6       66.66       67.89      1.27 o 
   0   6   6       32.50       30.36      0.77 o 
   1   6   6      373.72      367.03      5.32 o 
   2   6   6       13.60       12.29      0.80 o 
   3   6   6      108.03      113.89      2.27 o 
   4   6   6      141.41      136.43      3.29 o 
   5   6   6        6.63        6.31      0.50 o 
   6   6   6       15.07       14.80      0.62 o 
   7   6   6       34.08       38.44      1.19 o 
  -9   7   6       61.28       73.25      2.48 o 
  -8   7   6       35.18       37.55      1.06 o 
  -7   7   6       64.65       65.36      1.56 o 
  -6   7   6       20.11       19.94      0.75 o 
  -5   7   6      149.01      150.32      2.17 o 
  -4   7   6      288.77      287.10      4.11 o 
  -3   7   6        0.15        0.34      0.28 o 
  -2   7   6       77.21       72.09      1.26 o 
  -1   7   6      116.08      110.61      2.28 o 
   0   7   6      148.95      138.92      2.32 o 
   1   7   6      297.43      298.68      4.35 o 
   2   7   6       57.70       56.77      1.78 o 
   3   7   6      325.38      329.68      5.42 o 
   4   7   6       29.02       29.62      0.90 o 
   5   7   6       19.10       17.26      0.61 o 
   6   7   6        6.80        6.91      0.50 o 
  -8   8   6       51.36       61.86      2.93 o 
  -7   8   6       24.53       24.96      0.89 o 
  -6   8   6      116.93      115.19      2.20 o 
  -5   8   6       58.98       57.70      1.25 o 
  -4   8   6       94.07       94.33      1.64 o 
  -3   8   6       51.56       52.63      1.04 o 
  -2   8   6       17.52       18.54      0.77 o 
  -1   8   6      368.28      376.09      6.76 o 
   0   8   6       33.54       32.05      0.81 o 
   1   8   6        0.10        0.21      0.29 o 
   2   8   6       42.51       42.86      1.07 o 
   3   8   6       29.61       33.47      1.06 o 
   4   8   6       98.64       92.60      1.78 o 
   5   8   6       64.80       72.52      2.81 o 
   6   8   6        8.96        8.49      0.64 o 
  -8   9   6       11.03       12.19      0.66 o 
  -7   9   6       19.53       20.22      0.75 o 
  -6   9   6        6.94        7.02      0.51 o 
  -5   9   6       25.17       24.01      1.01 o 
  -4   9   6        0.62        0.82      0.33 o 
  -3   9   6       43.50       43.85      0.91 o 
  -2   9   6       31.94       29.22      0.73 o 
  -1   9   6       88.08       85.52      1.45 o 
   0   9   6       17.53       14.50      0.57 o 
   1   9   6       75.27       77.33      2.10 o 
   2   9   6       37.82       37.55      0.94 o 
   3   9   6       44.56       43.46      1.12 o 
   4   9   6        9.39        9.22      0.85 o 
   5   9   6       19.24       23.59      1.28 o 
  -7  10   6       16.37       16.68      1.11 o 
  -6  10   6       74.06       74.68      3.12 o 
  -5  10   6       51.96       54.21      1.57 o 
  -4  10   6       28.16       30.80      0.99 o 
  -3  10   6        7.30        6.60      0.56 o 
  -2  10   6       45.83       46.58      0.96 o 
  -1  10   6      157.35      150.93      2.77 o 
   0  10   6       42.10       43.02      0.86 o 
   1  10   6       15.37       16.19      0.66 o 
   2  10   6       55.80       51.46      1.90 o 
   3  10   6       20.55       21.47      1.09 o 
   4  10   6       57.48       68.10      4.32 o 
  -6  11   6       46.07       48.69      1.64 o 
  -5  11   6       19.27       19.34      0.81 o 
  -4  11   6       13.53       11.48      0.59 o 
  -3  11   6       85.75       84.11      1.41 o 
  -2  11   6        2.71        3.07      0.29 o 
  -1  11   6      109.66       99.94      1.97 o 
   0  11   6       89.43       81.44      2.36 o 
   1  11   6       73.29       74.45      1.94 o 
   2  11   6       37.17       34.66      0.94 o 
   3  11   6        9.61       10.78      0.59 o 
  -4  12   6       23.11       25.21      1.27 o 
  -3  12   6       14.82       15.90      0.66 o 
  -2  12   6       25.07       23.07      0.77 o 
  -1  12   6       32.57       28.32      0.93 o 
   0  12   6        0.50        0.22      0.29 o 
   1  12   6       12.51       14.16      0.99 o 
   2  12   6       28.17       31.65      0.97 o 
  -3 -12   7        4.93        3.19      0.87 o 
  -2 -12   7       12.44       12.71      2.18 o 
  -1 -12   7        6.17        8.05      0.72 o 
   0 -12   7        2.17        1.35      0.54 o 
  -5 -11   7       34.33       33.81      2.35 o 
  -4 -11   7        2.66        2.52      1.12 o 
  -3 -11   7       71.08       73.47      4.41 o 
  -2 -11   7       13.72       15.91      2.08 o 
  -1 -11   7        9.61       10.75      4.49 o 
   0 -11   7        1.09        1.00      0.62 o 
   1 -11   7       34.66       41.11      1.68 o 
   2 -11   7       34.07       35.89      1.52 o 
  -6 -10   7       51.04       45.79      1.55 o 
  -5 -10   7       19.81       21.52      1.71 o 
  -4 -10   7       49.88       51.93      3.80 o 
  -3 -10   7        0.61        0.34      1.31 o 
  -2 -10   7       19.85       22.19      1.75 o 
  -1 -10   7       38.77       37.07      1.74 o 
   0 -10   7       13.78       12.68      1.44 o 
   1 -10   7       61.61       67.75      2.90 o 
   2 -10   7       65.44       68.69      3.99 o 
   3 -10   7       40.44       49.48      3.30 o 
  -7  -9   7       14.59       11.45      2.27 o 
  -6  -9   7       39.41       39.40      3.69 o 
  -5  -9   7       45.35       45.50      2.17 o 
  -4  -9   7      101.60       94.20      7.70 o 
  -3  -9   7       57.14       57.35      4.82 o 
  -2  -9   7      101.38      101.68      3.29 o 
  -1  -9   7      131.54      132.98      4.63 o 
   0  -9   7       98.93      100.69      3.40 o 
   1  -9   7       44.21       43.27      2.33 o 
   2  -9   7       24.56       21.23      1.54 o 
   3  -9   7        7.95        9.86      0.95 o 
   4  -9   7       16.98       17.46      1.25 o 
  -8  -8   7        8.46        9.63      0.68 o 
  -7  -8   7       20.89       18.96      1.53 o 
  -6  -8   7      124.39      121.92      5.61 o 
  -5  -8   7       55.84       49.35     13.52 o 
  -4  -8   7       18.38       17.50      0.95 o 
  -3  -8   7       33.03       31.65      1.36 o 
  -2  -8   7      146.94      145.47      4.05 o 
  -1  -8   7       16.56       17.63      1.34 o 
   0  -8   7      124.12      133.28      3.74 o 
   1  -8   7      172.80      164.79      4.04 o 
   2  -8   7       44.93       46.46      2.06 o 
   3  -8   7        2.30        2.07      0.66 o 
   4  -8   7        0.68        0.82      0.62 o 
   5  -8   7        2.76        1.72      0.56 o 
  -8  -7   7       63.70       62.73      1.86 o 
  -7  -7   7       60.46       60.35      1.72 o 
  -6  -7   7       34.99       32.92      0.95 o 
  -5  -7   7      157.07      146.03     15.17 o 
  -4  -7   7      239.71      235.34      4.42 o 
  -3  -7   7      325.84      317.00      6.10 o 
  -2  -7   7      150.74      145.06      3.69 o 
  -1  -7   7       37.03       33.28      1.44 o 
   0  -7   7       16.15       17.23      1.56 o 
   1  -7   7       26.37       27.99      2.12 o 
   2  -7   7      539.53      545.83     12.94 o 
   3  -7   7        0.69        1.21      0.45 o 
   4  -7   7        7.86        8.28      0.74 o 
   5  -7   7       26.93       28.85      0.93 o 
  -9  -6   7       10.59       13.48      0.77 o 
  -8  -6   7       49.10       51.11      1.29 o 
  -7  -6   7       53.96       54.07      1.89 o 
  -6  -6   7        3.92        4.33      0.56 o 
  -5  -6   7       57.80       60.15      1.46 o 
  -4  -6   7       58.41       60.20      1.62 o 
  -3  -6   7       37.58       34.40      1.53 o 
  -2  -6   7        7.92        8.54      1.03 o 
  -1  -6   7       56.23       56.96      3.65 o 
   0  -6   7      185.63      188.06      4.66 o 
   1  -6   7      325.63      343.89     11.70 o 
   2  -6   7        2.90        4.94      0.71 o 
   3  -6   7      173.32      169.85      3.38 o 
   4  -6   7        2.37        2.78      0.65 o 
   5  -6   7       10.88       12.02      0.71 o 
   6  -6   7        4.02        4.76      0.74 o 
  -9  -5   7       34.81       37.73      1.03 o 
  -8  -5   7       21.44       21.97      0.90 o 
  -7  -5   7      107.02      116.58      3.01 o 
  -6  -5   7      181.47      185.01      3.75 o 
  -5  -5   7      489.03      503.36     10.04 o 
  -4  -5   7      114.89      115.22      2.47 o 
  -3  -5   7      109.48      106.46      5.01 o 
  -2  -5   7      105.69      109.17      2.20 o 
  -1  -5   7      256.69      260.21      5.42 o 
   0  -5   7      346.41      340.38      6.30 o 
   1  -5   7       48.39       43.88      1.62 o 
   2  -5   7      573.34      568.74     10.56 o 
   3  -5   7       40.42       42.16      1.72 o 
   4  -5   7      143.86      136.05      3.77 o 
   5  -5   7       99.30      100.97      2.99 o 
   6  -5   7       25.22       22.56      1.15 o 
  -9  -4   7        7.35        7.76      0.57 o 
  -8  -4   7      120.74      125.65      2.33 o 
  -7  -4   7       92.40       89.01      2.18 o 
  -6  -4   7      186.55      193.70      3.96 o 
  -5  -4   7        9.36        9.19      1.24 o 
  -4  -4   7       17.24       17.79      0.91 o 
  -3  -4   7        8.49       11.45      2.14 o 
  -2  -4   7      222.66      247.84      4.41 o 
  -1  -4   7      104.99      105.96      2.29 o 
   0  -4   7       86.57       87.12      2.01 o 
   1  -4   7       49.78       49.42      1.29 o 
   2  -4   7       19.09       17.95      0.78 o 
   3  -4   7       51.69       47.83      2.24 o 
   4  -4   7       25.76       25.82      1.42 o 
   5  -4   7       20.51       20.43      0.86 o 
   6  -4   7      212.49      218.13      6.94 o 
   7  -4   7       63.51       76.01      2.12 o 
 -10  -3   7        2.04        1.46      0.31 o 
  -9  -3   7       29.57       30.42      0.85 o 
  -8  -3   7      154.30      163.18      2.56 o 
  -7  -3   7       54.61       55.76      1.82 o 
  -6  -3   7       72.24       76.07      2.31 o 
  -5  -3   7       41.46       41.18      1.60 o 
  -4  -3   7       43.90       45.63      1.21 o 
  -3  -3   7        0.40        0.47      0.25 o 
  -2  -3   7      231.95      226.83      4.10 o 
  -1  -3   7      231.74      245.56      4.47 o 
   0  -3   7       38.16       37.78      1.34 o 
   1  -3   7        5.27        5.41      0.59 o 
   2  -3   7      100.00      102.46      2.75 o 
   3  -3   7       84.05       82.79      2.94 o 
   4  -3   7       79.60       75.65      2.77 o 
   5  -3   7       14.26       14.05      0.69 o 
   6  -3   7      202.87      195.52     12.81 o 
   7  -3   7       36.85       38.35      1.58 o 
 -10  -2   7       73.23       80.27      1.79 o 
  -9  -2   7       17.95       18.00      0.70 o 
  -8  -2   7       78.69       81.79      1.71 o 
  -7  -2   7       21.86       21.73      1.15 o 
  -6  -2   7        0.84        1.65      0.61 o 
  -5  -2   7       47.70       48.42      1.46 o 
  -4  -2   7      124.93      118.45      2.18 o 
  -3  -2   7       34.43       33.49      0.96 o 
  -2  -2   7      332.67      330.70      7.56 o 
  -1  -2   7       10.89       10.61      0.66 o 
   0  -2   7      106.25      107.81      2.27 o 
   1  -2   7       78.93       78.15      1.81 o 
   2  -2   7       56.60       51.71      1.33 o 
   3  -2   7       39.53       38.42      1.61 o 
   4  -2   7       72.97       74.31      1.52 o 
   5  -2   7       82.41       82.71      2.59 o 
   6  -2   7      300.01      313.09      6.17 o 
   7  -2   7       13.85       16.60      0.78 o 
 -10  -1   7       53.21       60.75      1.19 o 
  -9  -1   7       13.29       14.28      0.62 o 
  -8  -1   7        8.74        9.38      0.62 o 
  -7  -1   7       25.31       29.02      1.14 o 
  -6  -1   7      220.49      223.19      3.94 o 
  -5  -1   7      164.93      157.13      2.94 o 
  -4  -1   7      490.46      495.69      7.74 o 
  -3  -1   7      206.70      211.63      3.56 o 
  -2  -1   7        5.26        5.08      0.33 o 
  -1  -1   7      156.33      155.82      3.43 o 
   0  -1   7      109.77      101.86      2.83 o 
   1  -1   7      113.52      118.85      1.86 o 
   2  -1   7       22.66       22.76      0.82 o 
   3  -1   7       31.51       32.89      1.24 o 
   4  -1   7      113.44      111.70      1.95 o 
   5  -1   7        6.80        8.03      0.53 o 
   6  -1   7      315.38      328.27      7.07 o 
   7  -1   7        3.82        4.23      0.45 o 
 -10   0   7       21.85       19.88      0.92 o 
  -9   0   7        0.37        1.13      0.37 o 
  -8   0   7        3.57        4.04      0.52 o 
  -7   0   7        1.17        1.92      0.47 o 
  -6   0   7       12.43       10.70      0.51 o 
  -5   0   7       76.12       78.59      1.96 o 
  -4   0   7       85.37       83.91      1.46 o 
  -3   0   7      135.45      125.38      1.73 o 
  -2   0   7       29.18       21.47      0.75 o 
  -1   0   7        0.82        2.46      0.58 o 
   0   0   7       12.77       12.08      0.75 o 
   1   0   7       42.46       43.69      0.99 o 
   2   0   7        6.68        5.83      1.31 o 
   3   0   7       27.58       30.14      0.94 o 
   4   0   7      102.48      103.62      1.93 o 
   5   0   7       38.60       37.35      1.06 o 
   6   0   7        8.12        9.58      0.73 o 
   7   0   7        0.09        0.21      0.25 o 
 -10   1   7       53.04       61.65      1.34 o 
  -9   1   7       13.46       13.35      0.58 o 
  -8   1   7        8.96        8.62      0.44 o 
  -7   1   7       25.63       27.29      0.67 o 
  -6   1   7      218.67      217.30      2.65 o 
  -5   1   7      161.65      151.68      2.22 o 
  -4   1   7      491.16      499.32      7.05 o 
  -3   1   7      206.35      217.69      2.71 o 
  -2   1   7        4.89        4.88      0.32 o 
  -1   1   7      154.56      162.44      2.52 o 
   0   1   7      108.54      104.02      1.99 o 
   1   1   7      113.10      115.69      2.34 o 
   2   1   7       22.50       22.97      0.68 o 
   3   1   7       31.48       35.34      1.05 o 
   4   1   7      113.33      113.41      2.01 o 
   5   1   7        6.82        8.06      0.64 o 
   6   1   7      315.55      316.88      5.94 o 
   7   1   7        3.85        4.86      0.71 o 
 -10   2   7       73.19       78.30      1.80 o 
  -9   2   7       18.56       18.24      0.68 o 
  -8   2   7       77.41       77.74      1.21 o 
  -7   2   7       21.68       22.10      0.70 o 
  -6   2   7        0.83        1.20      0.30 o 
  -5   2   7       47.93       47.72      0.91 o 
  -4   2   7      124.83      115.90      2.65 o 
  -3   2   7       34.14       33.99      0.69 o 
  -2   2   7      331.75      340.17      4.14 o 
  -1   2   7       11.30       13.78      1.01 o 
   0   2   7      105.34      104.98      1.53 o 
   1   2   7       79.26       76.85      1.86 o 
   2   2   7       57.45       53.32      1.19 o 
   3   2   7       39.54       38.63      1.72 o 
   4   2   7       72.98       74.89      1.47 o 
   5   2   7       82.29       83.55      3.02 o 
   6   2   7      299.27      318.89     11.62 o 
   7   2   7       13.79       16.82      1.29 o 
 -10   3   7        2.01        0.87      0.37 o 
  -9   3   7       29.13       29.33      0.85 o 
  -8   3   7      153.47      158.65      2.58 o 
  -7   3   7       54.18       54.69      1.11 o 
  -6   3   7       72.89       71.87      1.14 o 
  -5   3   7       41.82       38.47      0.77 o 
  -4   3   7       44.27       43.14      0.79 o 
  -3   3   7        0.35        0.51      0.20 o 
  -2   3   7      230.99      228.55      2.56 o 
  -1   3   7      231.19      242.25      3.16 o 
   0   3   7       38.66       38.80      0.99 o 
   1   3   7        5.02        5.23      0.65 o 
   2   3   7       98.98       99.86      1.72 o 
   3   3   7       83.83       81.89      2.94 o 
   4   3   7       78.83       81.70      2.84 o 
   5   3   7       14.02       14.94      0.89 o 
   6   3   7      202.60      211.05      4.07 o 
   7   3   7       37.16       36.49      1.36 o 
  -9   4   7        6.96        7.47      0.37 o 
  -8   4   7      119.31      116.40      4.24 o 
  -7   4   7       92.12       86.31      1.57 o 
  -6   4   7      185.59      184.34      2.63 o 
  -5   4   7        9.27        8.90      0.45 o 
  -4   4   7       17.15       15.78      0.43 o 
  -3   4   7        8.63       11.29      0.38 o 
  -2   4   7      223.39      233.04      3.73 o 
  -1   4   7      104.49      105.44      1.84 o 
   0   4   7       87.13       89.95      1.62 o 
   1   4   7       48.73       47.70      1.40 o 
   2   4   7       18.55       16.68      0.81 o 
   3   4   7       51.93       51.38      1.46 o 
   4   4   7       25.80       25.11      1.16 o 
   5   4   7       20.44       20.20      0.89 o 
   6   4   7      212.60      223.64      5.11 o 
   7   4   7       63.87       73.42      2.22 o 
  -9   5   7       35.07       37.29      1.22 o 
  -8   5   7       21.52       19.96      1.26 o 
  -7   5   7      108.08      113.52      2.01 o 
  -6   5   7      180.62      179.05      2.76 o 
  -5   5   7      489.36      500.52      7.17 o 
  -4   5   7      114.60      110.96      2.09 o 
  -3   5   7      109.72      109.64      1.60 o 
  -2   5   7      106.73      106.38      1.95 o 
  -1   5   7      256.20      253.44      3.58 o 
   0   5   7      346.42      338.16      4.83 o 
   1   5   7       48.28       44.97      1.25 o 
   2   5   7      570.46      563.80     10.40 o 
   3   5   7       40.53       40.89      1.98 o 
   4   5   7      142.73      138.65      2.86 o 
   5   5   7       99.02       98.08      3.61 o 
   6   5   7       24.83       24.78      1.40 o 
  -9   6   7       10.65       12.95      1.23 o 
  -8   6   7       48.90       53.76      1.24 o 
  -7   6   7       54.23       54.19      1.24 o 
  -6   6   7        4.01        5.74      0.49 o 
  -5   6   7       58.05       58.29      1.21 o 
  -4   6   7       58.40       60.61      1.29 o 
  -3   6   7       37.44       35.99      0.85 o 
  -2   6   7        7.96        8.60      0.44 o 
  -1   6   7       56.36       56.07      2.07 o 
   0   6   7      185.96      185.11      3.69 o 
   1   6   7      325.53      326.66      4.80 o 
   2   6   7        2.90        5.92      0.72 o 
   3   6   7      173.34      171.81      3.10 o 
   4   6   7        2.39        3.32      0.59 o 
   5   6   7       10.83       11.70      0.81 o 
   6   6   7        3.98        4.39      0.63 o 
  -8   7   7       63.30       65.46      1.58 o 
  -7   7   7       60.58       59.21      1.37 o 
  -6   7   7       34.75       32.09      1.24 o 
  -5   7   7      159.80      164.38      3.59 o 
  -4   7   7      239.71      232.77      3.47 o 
  -3   7   7      325.11      322.65      4.28 o 
  -2   7   7      150.85      144.08      1.97 o 
  -1   7   7       36.61       31.99      0.80 o 
   0   7   7       16.49       19.51      0.98 o 
   1   7   7       26.38       30.21      1.19 o 
   2   7   7      538.79      536.76      7.78 o 
   3   7   7        0.62        0.98      0.47 o 
   4   7   7        7.81        7.94      0.54 o 
   5   7   7       26.89       25.48      1.14 o 
  -8   8   7        8.36       10.40      0.71 o 
  -7   8   7       20.75       21.10      0.72 o 
  -6   8   7      124.88      121.12      2.82 o 
  -5   8   7       55.68       56.59      1.36 o 
  -4   8   7       18.25       18.14      0.94 o 
  -3   8   7       32.95       31.84      0.75 o 
  -2   8   7      146.51      141.78      1.97 o 
  -1   8   7       16.33       16.27      0.62 o 
   0   8   7      125.07      131.38      3.53 o 
   1   8   7      171.65      165.14      4.54 o 
   2   8   7       45.30       47.97      1.76 o 
   3   8   7        2.22        2.55      0.61 o 
   4   8   7        0.66        1.07      0.27 o 
   5   8   7        2.76        1.43      0.32 o 
  -7   9   7       14.71       14.93      0.88 o 
  -6   9   7       39.59       40.78      1.42 o 
  -5   9   7       45.36       46.78      1.19 o 
  -4   9   7      102.53       98.93      2.17 o 
  -3   9   7       57.82       57.15      1.17 o 
  -2   9   7      102.44       97.66      1.45 o 
  -1   9   7      131.37      127.31      1.93 o 
   0   9   7       99.32      106.91      2.51 o 
   1   9   7       44.30       44.80      1.49 o 
   2   9   7       24.55       21.96      1.02 o 
   3   9   7        8.04        8.35      0.57 o 
   4   9   7       17.08       17.18      0.98 o 
  -6  10   7       51.40       50.06      2.12 o 
  -5  10   7       19.93       21.50      1.21 o 
  -4  10   7       49.83       47.74      0.91 o 
  -3  10   7        0.59        0.30      0.22 o 
  -2  10   7       20.23       22.01      0.71 o 
  -1  10   7       38.74       34.61      0.86 o 
   0  10   7       13.54       12.70      0.71 o 
   1  10   7       60.68       63.97      1.67 o 
   2  10   7       65.63       65.24      2.42 o 
   3  10   7       40.12       44.44      2.52 o 
  -5  11   7       34.24       34.26      1.10 o 
  -4  11   7        2.73        2.27      0.48 o 
  -3  11   7       71.38       68.79      1.04 o 
  -2  11   7       13.71       15.13      0.45 o 
  -1  11   7        9.67       10.86      0.54 o 
   0  11   7        1.04        0.82      0.24 o 
   1  11   7       35.19       38.72      1.53 o 
   2  11   7       33.40       36.14      1.93 o 
  -2  12   7       12.40       13.01      0.90 o 
  -1  12   7        6.11        7.68      0.76 o 
   0  12   7        2.19        0.52      0.40 o 
  -3 -11   8        1.08        1.52      1.04 o 
  -2 -11   8       17.15       16.67      3.58 o 
  -1 -11   8        4.94        4.64      1.16 o 
  -5 -10   8        5.60        4.58      0.63 o 
  -4 -10   8        4.41        6.43      0.98 o 
  -3 -10   8       34.04       30.09      2.65 o 
  -2 -10   8       22.57       22.16      1.09 o 
  -1 -10   8       16.35       16.28      1.05 o 
   0 -10   8        2.22        1.85      0.71 o 
   1 -10   8        6.09        7.26      1.61 o 
   2 -10   8       22.16       19.65     12.92 o 
  -6  -9   8        2.89        2.12      0.83 o 
  -5  -9   8        7.46        7.63      1.23 o 
  -4  -9   8       28.67       29.95      2.19 o 
  -3  -9   8        6.38        6.11      1.24 o 
  -2  -9   8       11.99       11.29      0.72 o 
  -1  -9   8      121.55      113.69      3.02 o 
   0  -9   8       28.95       29.01      1.86 o 
   1  -9   8       48.87       49.18      2.10 o 
   2  -9   8       15.45       15.77      1.73 o 
   3  -9   8       26.19       27.53      1.61 o 
  -7  -8   8       16.07       15.48      2.19 o 
  -6  -8   8       65.31       63.53      4.18 o 
  -5  -8   8       19.88       17.85      0.93 o 
  -4  -8   8       31.11       33.94      1.85 o 
  -3  -8   8       79.05       80.33      1.94 o 
  -2  -8   8       13.15       12.57      0.62 o 
  -1  -8   8       18.41       18.10      0.98 o 
   0  -8   8       51.40       56.96      4.42 o 
   1  -8   8       26.57       26.34      1.58 o 
   2  -8   8       30.32       32.40      1.45 o 
   3  -8   8        5.70        5.59      0.77 o 
   4  -8   8       18.86       22.27      2.32 o 
  -8  -7   8       51.28       53.57      1.53 o 
  -7  -7   8       24.37       22.72      0.90 o 
  -6  -7   8       11.49       12.78      0.57 o 
  -5  -7   8      393.53      379.18      6.04 o 
  -4  -7   8        5.32        5.58      0.59 o 
  -3  -7   8       39.39       37.43      1.12 o 
  -2  -7   8       35.46       34.34      1.06 o 
  -1  -7   8       11.72       13.08      1.00 o 
   0  -7   8      151.21      156.46      4.87 o 
   1  -7   8       14.45       16.00      1.53 o 
   2  -7   8      310.19      327.29      7.52 o 
   3  -7   8       11.53       12.75      1.27 o 
   4  -7   8       12.83       12.22      1.62 o 
  -8  -6   8        8.65       10.46      0.62 o 
  -7  -6   8      249.10      251.13      5.03 o 
  -6  -6   8      219.23      231.04      4.39 o 
  -5  -6   8       59.70       55.72      2.01 o 
  -4  -6   8      133.31      134.25      2.86 o 
  -3  -6   8       29.37       28.86      0.99 o 
  -2  -6   8       67.07       68.35      1.49 o 
  -1  -6   8        7.43        7.60      0.82 o 
   0  -6   8        3.50        3.71      0.93 o 
   1  -6   8       78.74       76.99      2.62 o 
   2  -6   8      121.26      127.38      4.00 o 
   3  -6   8       32.29       31.79      1.55 o 
   4  -6   8       12.71       12.63      1.05 o 
   5  -6   8       26.54       30.48      1.87 o 
  -9  -5   8       54.81       54.01      1.69 o 
  -8  -5   8       18.84       21.45      0.79 o 
  -7  -5   8        5.16        5.25      0.98 o 
  -6  -5   8       10.40       12.29      0.92 o 
  -5  -5   8      155.61      156.17      3.44 o 
  -4  -5   8       51.54       51.05      1.55 o 
  -3  -5   8      121.35      116.20      2.31 o 
  -2  -5   8      261.67      273.47      6.88 o 
  -1  -5   8      192.67      196.20      4.50 o 
   0  -5   8      132.16      129.19      3.42 o 
   1  -5   8        2.08        1.68      0.59 o 
   2  -5   8      187.32      193.00      5.44 o 
   3  -5   8        1.76        2.07      0.72 o 
   4  -5   8        8.36       10.66      1.27 o 
   5  -5   8       10.00       10.24      1.58 o 
  -9  -4   8      118.40      120.62      2.11 o 
  -8  -4   8       16.75       17.65      0.89 o 
  -7  -4   8      121.38      120.76      2.59 o 
  -6  -4   8       59.16       59.65      1.94 o 
  -5  -4   8       43.02       46.79      2.04 o 
  -4  -4   8       65.45       65.64      1.95 o 
  -3  -4   8       38.02       36.48      1.50 o 
  -2  -4   8      470.36      446.48      8.69 o 
  -1  -4   8      564.40      567.31     12.95 o 
   0  -4   8       54.93       54.13      1.58 o 
   1  -4   8      105.33      101.56      3.53 o 
   2  -4   8       59.78       59.27      1.79 o 
   3  -4   8        8.18        6.76      0.69 o 
   4  -4   8       26.28       28.79      1.35 o 
   5  -4   8        8.59        8.73      0.86 o 
   6  -4   8       35.43       34.75      3.08 o 
  -9  -3   8       70.43       71.10      1.56 o 
  -8  -3   8       13.27       13.74      0.63 o 
  -7  -3   8       38.47       42.01      1.25 o 
  -6  -3   8       75.60       78.74      2.53 o 
  -5  -3   8       13.02       12.44      1.12 o 
  -4  -3   8      424.04      420.02      6.68 o 
  -3  -3   8       76.60       72.25      1.73 o 
  -2  -3   8     1229.35     1246.69     24.33 o 
  -1  -3   8      677.68      663.83     12.36 o 
   0  -3   8      183.16      192.10      4.19 o 
   1  -3   8      166.88      164.35      3.57 o 
   2  -3   8      120.62      119.36      2.79 o 
   3  -3   8        4.37        3.89      0.54 o 
   4  -3   8       66.46       64.73      4.62 o 
   5  -3   8      104.00      107.33      5.61 o 
   6  -3   8        6.74        8.04      1.19 o 
  -9  -2   8      104.55      105.67      1.81 o 
  -8  -2   8       23.07       26.68      1.03 o 
  -7  -2   8       54.81       56.15      1.50 o 
  -6  -2   8       50.34       50.46      1.64 o 
  -5  -2   8       32.34       32.97      1.28 o 
  -4  -2   8        2.45        1.92      0.58 o 
  -3  -2   8      229.37      221.91      3.60 o 
  -2  -2   8      425.57      413.45     10.26 o 
  -1  -2   8      345.30      356.48      6.61 o 
   0  -2   8      229.65      225.72      4.90 o 
   1  -2   8        1.92        2.12      0.70 o 
   2  -2   8       95.18       88.66      2.16 o 
   3  -2   8       73.14       68.28      2.80 o 
   4  -2   8       57.08       58.48      2.01 o 
   5  -2   8       24.64       25.42      0.82 o 
   6  -2   8       69.12       64.00      3.50 o 
  -9  -1   8       39.45       37.57      1.28 o 
  -8  -1   8        5.15        5.88      0.47 o 
  -7  -1   8       46.18       45.70      1.54 o 
  -6  -1   8       83.44       91.92      2.10 o 
  -5  -1   8      466.39      462.29      7.66 o 
  -4  -1   8       72.28       75.95      1.75 o 
  -3  -1   8      178.08      166.27      2.90 o 
  -2  -1   8      119.65      125.34      2.41 o 
  -1  -1   8       86.76       82.39      3.11 o 
   0  -1   8       37.07       36.27      1.53 o 
   1  -1   8       35.32       36.83      1.11 o 
   2  -1   8      106.76      102.42      2.08 o 
   3  -1   8       48.43       52.74      1.09 o 
   4  -1   8       27.75       28.65      0.74 o 
   5  -1   8        1.67        3.08      0.53 o 
   6  -1   8       24.72       26.11      0.88 o 
  -9   0   8        1.46        1.72      0.32 o 
  -8   0   8       19.11       20.55      0.85 o 
  -7   0   8       10.40        9.84      0.72 o 
  -6   0   8       45.37       45.73      1.40 o 
  -5   0   8      116.94      123.27     16.03 o 
  -4   0   8       78.14       82.24      1.94 o 
  -3   0   8       80.59       78.75      1.49 o 
  -2   0   8        6.54        9.30      0.51 o 
  -1   0   8       44.91       39.47      0.98 o 
   0   0   8       41.30       37.09      1.13 o 
   1   0   8       74.55       73.31      1.58 o 
   2   0   8     1151.80     1138.60     17.16 o 
   3   0   8       28.92       30.86      0.92 o 
   4   0   8       72.27       71.05      1.61 o 
   5   0   8      277.84      292.62      6.17 o 
   6   0   8       39.98       44.48      2.28 o 
  -9   1   8       39.89       36.32      1.61 o 
  -8   1   8        4.94        4.28      0.50 o 
  -7   1   8       45.88       49.10      1.17 o 
  -6   1   8       83.24       87.09      1.65 o 
  -5   1   8      468.00      456.10      6.57 o 
  -4   1   8       71.30       73.56      1.45 o 
  -3   1   8      179.54      167.93      2.17 o 
  -2   1   8      118.15      126.12      2.18 o 
  -1   1   8       86.55       81.52      1.66 o 
   0   1   8       37.18       37.08      0.96 o 
   1   1   8       34.64       34.95      1.36 o 
   2   1   8      107.39      104.71      1.86 o 
   3   1   8       48.71       53.07      1.69 o 
   4   1   8       27.65       28.67      0.89 o 
   5   1   8        1.79        2.86      0.97 o 
   6   1   8       24.70       26.81      0.92 o 
  -9   2   8      104.82      101.39      3.95 o 
  -8   2   8       22.79       25.62      1.08 o 
  -7   2   8       55.33       56.78      1.17 o 
  -6   2   8       49.66       47.34      0.94 o 
  -5   2   8       32.13       33.55      0.91 o 
  -4   2   8        2.62        3.10      0.39 o 
  -3   2   8      227.84      217.81      3.19 o 
  -2   2   8      427.00      416.88      5.90 o 
  -1   2   8      344.91      352.67      5.94 o 
   0   2   8      229.55      218.95      4.24 o 
   1   2   8        1.98        2.27      0.35 o 
   2   2   8       95.76       87.62      3.39 o 
   3   2   8       73.30       72.66      1.97 o 
   4   2   8       57.30       63.87      2.50 o 
   5   2   8       24.59       25.56      1.19 o 
   6   2   8       69.64       71.64      1.74 o 
  -9   3   8       70.22       68.46      2.93 o 
  -8   3   8       13.02       12.42      0.67 o 
  -7   3   8       38.35       42.92      1.55 o 
  -6   3   8       75.18       72.24      1.73 o 
  -5   3   8       12.95       13.26      0.54 o 
  -4   3   8      421.52      408.27      6.60 o 
  -3   3   8       78.38       74.23      1.16 o 
  -2   3   8     1224.02     1222.65     23.28 o 
  -1   3   8      679.42      652.40     13.35 o 
   0   3   8      182.46      190.73      2.89 o 
   1   3   8      167.76      164.40      2.58 o 
   2   3   8      121.48      124.91      5.40 o 
   3   3   8        4.09        3.64      0.63 o 
   4   3   8       66.95       68.62      1.74 o 
   5   3   8      103.56      102.87      2.83 o 
   6   3   8        6.66        7.19      0.64 o 
  -9   4   8      118.03      123.01      6.23 o 
  -8   4   8       16.93       16.35      0.85 o 
  -7   4   8      120.87      114.91      1.77 o 
  -6   4   8       59.23       55.11      1.24 o 
  -5   4   8       42.94       44.05      1.30 o 
  -4   4   8       65.13       61.73      1.19 o 
  -3   4   8       38.20       36.42      0.89 o 
  -2   4   8      469.52      440.58      6.41 o 
  -1   4   8      564.89      562.83      7.95 o 
   0   4   8       54.80       53.57      1.36 o 
   1   4   8      104.94      101.26      1.78 o 
   2   4   8       59.69       58.13      2.87 o 
   3   4   8        8.12        7.44      0.56 o 
   4   4   8       26.04       27.87      1.25 o 
   5   4   8        8.68        8.27      0.65 o 
   6   4   8       35.23       35.84      1.05 o 
  -9   5   8       54.59       58.60      3.37 o 
  -8   5   8       18.91       21.85      0.89 o 
  -7   5   8        5.24        5.38      0.49 o 
  -6   5   8       10.44       11.25      0.55 o 
  -5   5   8      155.34      149.78      3.32 o 
  -4   5   8       51.62       50.80      1.45 o 
  -3   5   8      121.78      117.89      2.03 o 
  -2   5   8      262.25      270.38      4.69 o 
  -1   5   8      195.15      198.62      3.88 o 
   0   5   8      131.91      133.33      2.19 o 
   1   5   8        1.84        1.54      0.40 o 
   2   5   8      186.39      194.78      3.12 o 
   3   5   8        1.63        1.33      0.44 o 
   4   5   8        8.49        9.60      0.55 o 
   5   5   8       10.06        9.27      0.64 o 
  -8   6   8        8.52       11.27      0.91 o 
  -7   6   8      249.56      247.62      3.47 o 
  -6   6   8      216.77      222.82      4.60 o 
  -5   6   8       59.52       55.26      1.41 o 
  -4   6   8      133.72      131.91      2.34 o 
  -3   6   8       30.03       27.55      0.92 o 
  -2   6   8       67.17       67.85      1.67 o 
  -1   6   8        7.49        7.89      0.81 o 
   0   6   8        3.48        5.22      0.53 o 
   1   6   8       78.31       78.95      2.20 o 
   2   6   8      120.19      121.60      2.25 o 
   3   6   8       31.63       31.26      0.94 o 
   4   6   8       12.76       13.94      0.56 o 
   5   6   8       27.13       33.58      1.39 o 
  -8   7   8       51.67       55.64      1.69 o 
  -7   7   8       24.50       21.43      0.57 o 
  -6   7   8       11.74       13.58      0.66 o 
  -5   7   8      394.76      381.06      9.48 o 
  -4   7   8        5.34        4.89      0.47 o 
  -3   7   8       39.71       38.53      0.85 o 
  -2   7   8       35.75       35.40      1.41 o 
  -1   7   8       11.58       13.35      0.80 o 
   0   7   8      151.76      158.01      2.95 o 
   1   7   8       14.51       17.19      1.01 o 
   2   7   8      311.19      319.18      8.78 o 
   3   7   8       11.37       12.80      0.79 o 
   4   7   8       12.93       12.04      0.46 o 
  -7   8   8       16.31       16.17      0.89 o 
  -6   8   8       65.29       69.57      2.79 o 
  -5   8   8       19.90       19.00      0.83 o 
  -4   8   8       30.96       34.05      0.93 o 
  -3   8   8       78.49       79.13      1.33 o 
  -2   8   8       13.38       11.43      0.58 o 
  -1   8   8       18.46       18.56      0.96 o 
   0   8   8       51.64       56.24      2.35 o 
   1   8   8       26.45       27.27      1.08 o 
   2   8   8       30.61       33.51      1.00 o 
   3   8   8        5.48        6.08      0.51 o 
   4   8   8       18.49       19.60      1.10 o 
  -6   9   8        3.05        4.14      0.50 o 
  -5   9   8        7.50        7.05      0.46 o 
  -4   9   8       28.27       28.11      0.73 o 
  -3   9   8        6.61        6.43      0.36 o 
  -2   9   8       11.53       10.52      0.68 o 
  -1   9   8      122.24      119.53      2.42 o 
   0   9   8       28.14       29.96      1.20 o 
   1   9   8       48.13       49.72      1.27 o 
   2   9   8       15.89       17.41      0.92 o 
   3   9   8       25.81       25.82      0.81 o 
  -5  10   8        5.54        4.81      0.48 o 
  -4  10   8        4.36        4.99      0.34 o 
  -3  10   8       33.94       32.22      0.86 o 
  -2  10   8       22.59       22.03      0.61 o 
  -1  10   8       16.28       14.59      0.99 o 
   0  10   8        2.21        2.28      0.43 o 
   1  10   8        6.01        6.03      0.62 o 
   2  10   8       22.31       24.01      1.15 o 
  -2  11   8       16.62       16.82      0.76 o 
  -1  11   8        5.31        4.25      0.56 o 
  -5  -9   9        2.50        1.10      1.37 o 
  -4  -9   9       29.81       28.94      1.37 o 
  -3  -9   9       17.52       12.07      2.04 o 
  -2  -9   9        3.31        3.45      0.36 o 
  -1  -9   9       62.08       65.59      2.71 o 
   0  -9   9       17.20       17.01      0.84 o 
   1  -9   9        6.49        9.38      1.28 o 
  -6  -8   9        8.58        9.93      1.41 o 
  -5  -8   9       11.96       11.79      0.57 o 
  -4  -8   9       44.71       46.17      1.69 o 
  -3  -8   9        3.69        4.18      1.31 o 
  -2  -8   9       31.87       34.14      1.59 o 
  -1  -8   9        2.31        2.78      0.66 o 
   0  -8   9       71.55       78.30      2.02 o 
   1  -8   9       16.42       16.65      0.99 o 
   2  -8   9       27.72       31.48      1.25 o 
  -7  -7   9        4.90        6.44      1.61 o 
  -6  -7   9      122.78      129.44      2.53 o 
  -5  -7   9       41.84       42.27      1.11 o 
  -4  -7   9        2.20        2.73      0.39 o 
  -3  -7   9       21.33       20.91      0.98 o 
  -2  -7   9       16.85       15.13      0.80 o 
  -1  -7   9        8.26        9.78      0.85 o 
   0  -7   9       86.62       84.44      2.36 o 
   1  -7   9       29.50       28.76      1.41 o 
   2  -7   9       19.45       22.34      1.52 o 
   3  -7   9       18.42       22.21      1.79 o 
  -7  -6   9       29.12       28.95      1.21 o 
  -6  -6   9       85.51       88.95      1.86 o 
  -5  -6   9      104.69      102.50      2.22 o 
  -4  -6   9        7.48        6.17      0.79 o 
  -3  -6   9       14.10       12.65      0.88 o 
  -2  -6   9       22.95       22.87      0.76 o 
  -1  -6   9      125.86      122.09      5.12 o 
   0  -6   9        5.11        4.76      0.88 o 
   1  -6   9      174.38      175.54      4.41 o 
   2  -6   9       44.41       44.72      2.68 o 
   3  -6   9       43.59       48.76      2.41 o 
  -8  -5   9       84.08       89.58      1.78 o 
  -7  -5   9       23.96       27.38      1.65 o 
  -6  -5   9       44.60       49.14      1.42 o 
  -5  -5   9       45.84       44.36      1.42 o 
  -4  -5   9       18.71       20.43      1.07 o 
  -3  -5   9       84.17       86.10      3.48 o 
  -2  -5   9       31.45       31.10      1.25 o 
  -1  -5   9        2.34        4.21      0.59 o 
   0  -5   9        8.59        9.89      0.70 o 
   1  -5   9      105.51       99.75      5.98 o 
   2  -5   9      132.18      146.71      3.96 o 
   3  -5   9        4.29        3.93      0.97 o 
   4  -5   9       33.75       35.38      1.95 o 
  -8  -4   9       13.46       15.55      0.73 o 
  -7  -4   9       71.47       72.02      2.01 o 
  -6  -4   9       22.97       22.92      1.06 o 
  -5  -4   9       41.41       43.26      1.42 o 
  -4  -4   9       15.03       14.28      0.92 o 
  -3  -4   9       32.46       32.37      1.29 o 
  -2  -4   9       65.27       65.07      1.67 o 
  -1  -4   9       23.25       22.66      1.24 o 
   0  -4   9       21.94       23.92      1.22 o 
   1  -4   9        0.97        0.71      0.47 o 
   2  -4   9       11.48       11.75      1.00 o 
   3  -4   9        1.81        1.73      0.44 o 
   4  -4   9       57.08       63.86      4.58 o 
  -8  -3   9       27.49       28.25      1.11 o 
  -7  -3   9       25.26       26.20      1.47 o 
  -6  -3   9       43.99       47.95      2.11 o 
  -5  -3   9       11.80       12.19      0.91 o 
  -4  -3   9       33.36       30.63      1.35 o 
  -3  -3   9       17.59       18.58      1.51 o 
  -2  -3   9      290.51      297.83      7.15 o 
  -1  -3   9      109.14      104.13      3.73 o 
   0  -3   9        7.60        7.98      0.79 o 
   1  -3   9       51.06       49.35      1.70 o 
   2  -3   9        1.28        1.62      0.56 o 
   3  -3   9        5.74        4.92      0.60 o 
   4  -3   9        6.31        5.01      0.95 o 
   5  -3   9      159.64      167.33      5.56 o 
  -9  -2   9       37.66       39.73      1.08 o 
  -8  -2   9       26.18       27.92      0.96 o 
  -7  -2   9       48.95       51.45      1.62 o 
  -6  -2   9       43.44       46.28      1.80 o 
  -5  -2   9      122.75      121.65      2.90 o 
  -4  -2   9       56.05       49.51      1.32 o 
  -3  -2   9       20.41       16.79      0.86 o 
  -2  -2   9      107.62      101.38      2.43 o 
  -1  -2   9       97.93       97.96      4.03 o 
   0  -2   9       38.97       38.78      1.46 o 
   1  -2   9       72.25       68.54      2.12 o 
   2  -2   9       15.59       18.28      2.41 o 
   3  -2   9       17.89       17.58      1.06 o 
   4  -2   9       20.89       21.36      0.91 o 
   5  -2   9       57.75       60.85      1.66 o 
  -9  -1   9       11.51       12.57      1.32 o 
  -8  -1   9        6.39        6.84      0.67 o 
  -7  -1   9        0.51        0.72      0.47 o 
  -6  -1   9       80.27       77.74      1.96 o 
  -5  -1   9       26.26       24.14      0.95 o 
  -4  -1   9       57.90       58.40      1.54 o 
  -3  -1   9       60.97       68.73      2.05 o 
  -2  -1   9       28.39       28.83      1.68 o 
  -1  -1   9       16.29       15.59      2.40 o 
   0  -1   9       91.97       94.48      3.48 o 
   1  -1   9      127.66      119.89      3.92 o 
   2  -1   9      204.09      195.18      7.67 o 
   3  -1   9      127.08      129.91      4.52 o 
   4  -1   9       45.34       44.17      2.00 o 
   5  -1   9       10.80       10.84      0.48 o 
  -9   0   9        5.91        5.67      0.40 o 
  -8   0   9        0.00        0.02      0.24 o 
  -7   0   9        0.13        0.08      0.31 o 
  -6   0   9        0.08        1.23      0.45 o 
  -5   0   9      439.07      437.07      7.35 o 
  -4   0   9        0.51        1.24      0.42 o 
  -3   0   9       61.67       56.48      1.49 o 
  -2   0   9       43.82       42.62      3.27 o 
  -1   0   9       10.35       10.05      0.49 o 
   0   0   9       17.97       16.06      0.93 o 
   1   0   9        4.81        4.08      0.77 o 
   2   0   9        0.53        0.54      0.40 o 
   3   0   9        0.42        0.63      0.36 o 
   4   0   9        0.95        5.63      2.81 o 
   5   0   9        0.00        0.05      0.16 o 
  -9   1   9       11.44       13.08      0.90 o 
  -8   1   9        6.34        6.83      0.69 o 
  -7   1   9        0.51        1.10      0.40 o 
  -6   1   9       80.70       75.58      1.41 o 
  -5   1   9       26.38       25.36      0.91 o 
  -4   1   9       58.38       57.71      1.41 o 
  -3   1   9       60.87       67.21      1.42 o 
  -2   1   9       28.19       28.94      0.86 o 
  -1   1   9       16.20       14.97      1.13 o 
   0   1   9       91.30       91.16      2.69 o 
   1   1   9      127.73      119.57      3.75 o 
   2   1   9      205.27      205.90      9.09 o 
   3   1   9      127.86      131.60      3.06 o 
   4   1   9       45.55       44.35      1.95 o 
   5   1   9       10.57       11.68      0.60 o 
  -9   2   9       37.91       39.70      1.13 o 
  -8   2   9       26.55       24.64      1.22 o 
  -7   2   9       49.32       46.27      1.75 o 
  -6   2   9       43.42       41.11      1.44 o 
  -5   2   9      122.58      114.58      1.97 o 
  -4   2   9       55.97       48.57      1.06 o 
  -3   2   9       19.84       15.77      0.74 o 
  -2   2   9      106.96       97.46      1.63 o 
  -1   2   9       97.07       89.75      2.83 o 
   0   2   9       39.04       35.45      1.46 o 
   1   2   9       71.39       69.88      2.28 o 
   2   2   9       15.35       14.72      0.71 o 
   3   2   9       17.85       19.45      0.94 o 
   4   2   9       20.80       22.35      0.94 o 
   5   2   9       58.16       62.62      1.23 o 
  -8   3   9       27.58       25.48      1.71 o 
  -7   3   9       24.85       26.25      0.80 o 
  -6   3   9       44.59       44.20      1.22 o 
  -5   3   9       12.11       11.75      0.52 o 
  -4   3   9       33.95       30.45      0.91 o 
  -3   3   9       17.95       17.70      0.69 o 
  -2   3   9      290.21      287.11      4.90 o 
  -1   3   9      109.85      101.64      2.08 o 
   0   3   9        7.82        6.54      0.60 o 
   1   3   9       51.58       48.65      1.21 o 
   2   3   9        1.29        1.50      0.53 o 
   3   3   9        5.84        5.35      0.54 o 
   4   3   9        6.23        6.34      0.57 o 
   5   3   9      159.39      166.93      4.65 o 
  -8   4   9       13.77       14.50      0.81 o 
  -7   4   9       71.63       70.33      1.35 o 
  -6   4   9       23.06       22.24      0.76 o 
  -5   4   9       41.28       41.46      1.13 o 
  -4   4   9       15.13       13.39      0.57 o 
  -3   4   9       31.79       30.33      0.79 o 
  -2   4   9       65.90       64.65      1.67 o 
  -1   4   9       22.77       21.51      1.00 o 
   0   4   9       22.40       24.22      0.73 o 
   1   4   9        1.06        1.62      0.36 o 
   2   4   9       11.51       11.89      0.56 o 
   3   4   9        1.79        2.01      0.51 o 
   4   4   9       56.94       60.41      1.32 o 
  -8   5   9       84.37       85.69      3.50 o 
  -7   5   9       23.76       28.61      0.93 o 
  -6   5   9       43.97       48.05      1.23 o 
  -5   5   9       44.88       43.38      1.24 o 
  -4   5   9       18.85       21.61      1.00 o 
  -3   5   9       84.97       87.33      2.01 o 
  -2   5   9       32.01       29.43      1.00 o 
  -1   5   9        2.39        3.32      0.51 o 
   0   5   9        8.88        9.95      0.57 o 
   1   5   9      106.03      105.92      2.16 o 
   2   5   9      132.15      143.39      2.32 o 
   3   5   9        4.33        4.45      0.39 o 
   4   5   9       34.50       37.25      1.01 o 
  -7   6   9       29.19       29.56      1.13 o 
  -6   6   9       85.29       83.30      3.03 o 
  -5   6   9      104.76       99.02      2.23 o 
  -4   6   9        7.47        5.95      0.59 o 
  -3   6   9       14.04       12.93      0.75 o 
  -2   6   9       23.03       23.85      1.52 o 
  -1   6   9      125.70      123.73      2.51 o 
   0   6   9        5.12        5.32      0.45 o 
   1   6   9      174.41      168.47      3.34 o 
   2   6   9       44.53       41.54      1.48 o 
   3   6   9       43.73       43.59      1.11 o 
  -7   7   9        5.11        7.44      0.88 o 
  -6   7   9      122.93      128.18      4.32 o 
  -5   7   9       41.49       43.98      1.45 o 
  -4   7   9        2.28        2.47      0.54 o 
  -3   7   9       21.38       21.71      1.01 o 
  -2   7   9       16.59       15.29      0.89 o 
  -1   7   9        8.40       10.70      0.84 o 
   0   7   9       85.43       82.30      1.71 o 
   1   7   9       30.43       31.29      1.15 o 
   2   7   9       20.23       21.30      0.79 o 
   3   7   9       18.13       19.24      0.68 o 
  -6   8   9        8.56       10.73      0.61 o 
  -5   8   9       11.89       12.89      0.56 o 
  -4   8   9       44.19       45.36      2.31 o 
  -3   8   9        3.91        4.51      0.51 o 
  -2   8   9       31.12       32.91      1.08 o 
  -1   8   9        2.25        2.04      0.50 o 
   0   8   9       70.67       76.18      1.58 o 
   1   8   9       16.90       16.26      0.77 o 
   2   8   9       27.27       29.87      0.93 o 
  -5   9   9        2.46        1.61      1.04 o 
  -4   9   9       29.96       32.16      1.25 o 
  -3   9   9       17.75       13.84      1.16 o 
  -2   9   9        3.43        4.37      0.55 o 
  -1   9   9       61.78       64.92      1.87 o 
   0   9   9       17.18       17.37      0.93 o 
   1   9   9        6.72        8.34      0.64 o 
  -3  -8  10       11.55       12.79      0.88 o 
  -2  -8  10        4.38        3.49      1.01 o 
  -1  -8  10       13.84       12.49      1.24 o 
  -5  -7  10        5.05        4.76      0.66 o 
  -4  -7  10        8.22        8.62      0.94 o 
  -3  -7  10        9.44        9.90      1.89 o 
  -2  -7  10        8.53        9.44      0.69 o 
  -1  -7  10        6.94        7.50      0.69 o 
   0  -7  10        3.71        4.82      0.80 o 
   1  -7  10      146.47      167.35     11.77 o 
  -6  -6  10      120.73      121.74      2.37 o 
  -5  -6  10       60.37       63.66      2.07 o 
  -4  -6  10       31.31       32.77      2.12 o 
  -3  -6  10       38.65       40.43      1.51 o 
  -2  -6  10       12.92       14.99      1.10 o 
  -1  -6  10       33.52       33.12      2.22 o 
   0  -6  10        0.15        0.29      0.60 o 
   1  -6  10       40.65       47.79      4.33 o 
   2  -6  10      117.80      138.46     10.51 o 
  -7  -5  10       46.53       47.04      1.08 o 
  -6  -5  10       77.04       79.81      1.70 o 
  -5  -5  10       23.22       22.43      0.90 o 
  -4  -5  10        3.57        1.01      1.11 o 
  -3  -5  10       11.89        9.82      0.83 o 
  -2  -5  10      151.03      146.41      3.18 o 
  -1  -5  10       14.30       11.26      0.68 o 
   0  -5  10       15.39       15.55      0.91 o 
   1  -5  10       93.32       91.72      5.70 o 
   2  -5  10       54.63       61.43      4.80 o 
  -7  -4  10       27.15       27.54      0.85 o 
  -6  -4  10       22.94       26.39      1.09 o 
  -5  -4  10        1.09        1.14      0.66 o 
  -4  -4  10       21.07       22.36      1.49 o 
  -3  -4  10      103.12       91.15      2.49 o 
  -2  -4  10       95.14       90.11      2.31 o 
  -1  -4  10       18.92       18.23      1.13 o 
   0  -4  10       29.60       28.89      1.78 o 
   1  -4  10       22.70       23.81      1.98 o 
   2  -4  10       60.60       59.40      3.34 o 
   3  -4  10        0.32        0.06      0.84 o 
  -7  -3  10       21.63       23.58      0.81 o 
  -6  -3  10       18.99       21.36      1.21 o 
  -5  -3  10        7.52        8.55      1.01 o 
  -4  -3  10       11.73       10.17      0.75 o 
  -3  -3  10       84.84       82.36      2.79 o 
  -2  -3  10      246.39      246.61      8.70 o 
  -1  -3  10       22.02       21.44      1.19 o 
   0  -3  10       18.41       17.71      0.95 o 
   1  -3  10        0.35        0.39      0.39 o 
   2  -3  10       29.77       29.73      3.05 o 
   3  -3  10       18.46       17.88      2.50 o 
  -8  -2  10       12.86       14.64      0.63 o 
  -7  -2  10        8.86       10.56      0.70 o 
  -6  -2  10       24.79       23.01      1.62 o 
  -5  -2  10       14.59       15.98      0.92 o 
  -4  -2  10       57.81       56.30      1.92 o 
  -3  -2  10      123.71      120.74      3.59 o 
  -2  -2  10        4.08        5.60      0.68 o 
  -1  -2  10       32.81       30.35      1.28 o 
   0  -2  10       36.84       36.10      2.29 o 
   1  -2  10        0.15        0.29      0.47 o 
   2  -2  10       69.81       67.71      1.99 o 
   3  -2  10       11.71       12.27      0.76 o 
  -8  -1  10        1.65        2.07      0.49 o 
  -7  -1  10        6.97        7.34      0.84 o 
  -6  -1  10       10.46        9.28      0.96 o 
  -5  -1  10      118.66      110.60      1.97 o 
  -4  -1  10        4.29        4.15      0.85 o 
  -3  -1  10       32.22       33.48      1.99 o 
  -2  -1  10        6.14        8.23      0.91 o 
  -1  -1  10       29.96       35.16      2.47 o 
   0  -1  10        5.51        5.02      0.87 o 
   1  -1  10       57.74       55.61      1.87 o 
   2  -1  10       88.59       85.07      7.65 o 
   3  -1  10       17.26       17.42      1.31 o 
   4  -1  10       10.01       13.59      2.08 o 
  -8   0  10        0.05        0.29      0.32 o 
  -7   0  10        0.28       -0.04      0.39 o 
  -6   0  10      302.43      294.38      4.55 o 
  -5   0  10        0.00        0.20      0.33 o 
  -4   0  10       26.22       21.37      1.01 o 
  -3   0  10       22.40       20.87      1.11 o 
  -2   0  10        0.00        0.93      0.99 o 
  -1   0  10        2.53        7.53      2.94 o 
   0   0  10      102.41      101.05      4.45 o 
   1   0  10      124.53       98.80      2.85 o 
   2   0  10        0.19        0.47      0.27 o 
   3   0  10        0.01        0.20      0.21 o 
   4   0  10        9.45       11.57      0.79 o 
  -8   1  10        1.61        1.64      0.43 o 
  -7   1  10        7.01        7.60      0.55 o 
  -6   1  10       10.69        9.83      0.63 o 
  -5   1  10      119.13      105.02      2.01 o 
  -4   1  10        4.42        4.11      0.59 o 
  -3   1  10       32.80       33.77      1.11 o 
  -2   1  10        6.40        8.13      0.42 o 
  -1   1  10       30.52       32.25      1.01 o 
   0   1  10        5.39        3.85      0.43 o 
   1   1  10       57.57       56.37      2.48 o 
   2   1  10       88.77       77.52      3.47 o 
   3   1  10       17.13       16.65      0.89 o 
   4   1  10       10.06       10.97      0.87 o 
  -8   2  10       12.71       14.27      0.84 o 
  -7   2  10        9.09        9.47      0.51 o 
  -6   2  10       25.15       20.60      0.62 o 
  -5   2  10       14.61       14.75      0.46 o 
  -4   2  10       58.29       53.62      1.21 o 
  -3   2  10      123.20      111.32      2.42 o 
  -2   2  10        4.13        4.74      0.40 o 
  -1   2  10       32.95       30.23      0.99 o 
   0   2  10       36.93       33.15      1.60 o 
   1   2  10        0.12        0.50      0.37 o 
   2   2  10       69.43       66.22      2.94 o 
   3   2  10       11.68       11.72      0.91 o 
  -7   3  10       21.79       20.82      1.02 o 
  -6   3  10       18.91       19.68      0.50 o 
  -5   3  10        7.62        7.24      0.51 o 
  -4   3  10       11.64       10.58      0.70 o 
  -3   3  10       85.76       80.96      1.76 o 
  -2   3  10      245.44      224.92     10.58 o 
  -1   3  10       22.44       20.09      0.91 o 
   0   3  10       18.24       17.36      0.66 o 
   1   3  10        0.32        0.33      0.46 o 
   2   3  10       29.96       29.20      2.35 o 
   3   3  10       18.27       18.68      0.80 o 
  -7   4  10       27.24       25.70      1.04 o 
  -6   4  10       23.07       24.30      0.84 o 
  -5   4  10        1.10        1.68      0.36 o 
  -4   4  10       21.04       22.79      0.78 o 
  -3   4  10      103.29       87.64      2.32 o 
  -2   4  10       95.42       88.84      1.80 o 
  -1   4  10       18.86       17.97      0.85 o 
   0   4  10       29.85       28.83      1.19 o 
   1   4  10       22.98       22.42      0.89 o 
   2   4  10       60.63       62.21      2.45 o 
   3   4  10        0.36        0.27      0.30 o 
  -7   5  10       46.99       47.15      2.32 o 
  -6   5  10       76.81       81.50      1.93 o 
  -5   5  10       23.07       22.15      1.11 o 
  -4   5  10        3.58        3.41      0.76 o 
  -3   5  10       11.93        9.39      0.90 o 
  -2   5  10      150.72      140.95      2.77 o 
  -1   5  10       14.24       12.19      0.56 o 
   0   5  10       15.33       14.17      0.58 o 
   1   5  10       93.25       94.32      2.11 o 
   2   5  10       54.43       56.24      1.46 o 
  -6   6  10      121.80      129.24      2.27 o 
  -5   6  10       59.36       62.61      2.37 o 
  -4   6  10       31.78       35.05      1.34 o 
  -3   6  10       38.36       38.48      2.17 o 
  -2   6  10       12.78       16.29      0.77 o 
  -1   6  10       33.25       37.49      1.25 o 
   0   6  10        0.16        0.21      0.20 o 
   1   6  10       40.25       41.01      1.19 o 
   2   6  10      119.31      125.19      3.38 o 
  -5   7  10        5.18        6.25      0.75 o 
  -4   7  10        8.53        9.95      0.76 o 
  -3   7  10        9.78       10.20      2.02 o 
  -2   7  10        8.17        9.01      0.70 o 
  -1   7  10        6.95        7.98      0.67 o 
   0   7  10        3.81        4.85      0.60 o 
   1   7  10      147.09      167.48      5.27 o 
  -3   8  10       11.46       15.26      1.35 o 
  -2   8  10        4.33        4.01      0.47 o 
  -1   8  10       13.81       13.18      0.74 o 
  -3  -6  11        0.80        0.81      0.61 o 
  -2  -6  11        3.81        4.88      0.84 o 
  -4  -5  11        3.68        4.48      0.58 o 
  -3  -5  11       16.69       15.76      0.82 o 
  -2  -5  11       26.10       21.46      1.61 o 
  -1  -5  11        5.32        6.08      0.44 o 
   0  -5  11       17.28       22.05      1.30 o 
  -5  -4  11       10.57       10.28      0.95 o 
  -4  -4  11       15.14       14.77      0.88 o 
  -3  -4  11       94.46       89.86      2.25 o 
  -2  -4  11       79.94       77.88      1.73 o 
  -1  -4  11       64.02       68.36      5.32 o 
   0  -4  11        9.94        9.87      0.71 o 
   1  -4  11       12.92       15.20      1.31 o 
  -6  -3  11       31.38       25.86      9.17 o 
  -5  -3  11        1.30        2.14      0.62 o 
  -4  -3  11       32.33       29.02      1.23 o 
  -3  -3  11       74.50       70.70      2.59 o 
  -2  -3  11       34.78       33.46      1.02 o 
  -1  -3  11        5.52        6.23      0.70 o 
   0  -3  11        7.85        6.84      0.63 o 
   1  -3  11       11.57       12.79      1.13 o 
  -6  -2  11       25.37       25.73      0.88 o 
  -5  -2  11        3.01        2.36      0.61 o 
  -4  -2  11       12.30       14.26      0.94 o 
  -3  -2  11       50.71       48.68      1.84 o 
  -2  -2  11       66.30       67.64      1.56 o 
  -1  -2  11       14.21       15.09      0.88 o 
   0  -2  11       19.06       20.55      1.13 o 
   1  -2  11        5.32        5.70      0.59 o 
   2  -2  11        2.14        0.90      0.63 o 
  -6  -1  11       57.28       56.01      2.77 o 
  -5  -1  11        4.50        4.40      1.46 o 
  -4  -1  11        7.32        8.49      0.98 o 
  -3  -1  11       37.06       34.95      1.33 o 
  -2  -1  11        8.08        8.78      0.61 o 
  -1  -1  11       17.32       20.50      0.88 o 
   0  -1  11        3.86        3.46      1.35 o 
   1  -1  11       13.56       12.63      0.88 o 
   2  -1  11       33.30       32.93      2.93 o 
  -6   0  11       25.77       20.43      0.78 o 
  -5   0  11        3.71        4.30      0.63 o 
  -4   0  11        6.23        6.74      0.52 o 
  -3   0  11        2.07        2.16      0.52 o 
  -2   0  11       12.95       17.16      1.09 o 
  -1   0  11        2.66        3.36      0.52 o 
   0   0  11        0.18        0.86      0.36 o 
   1   0  11        2.90        3.35      0.47 o 
   2   0  11        6.79        9.11      1.10 o 
  -6   1  11       56.21       52.17      2.02 o 
  -5   1  11        4.56        4.15      0.38 o 
  -4   1  11        7.43        7.76      0.57 o 
  -3   1  11       36.53       33.12      1.26 o 
  -2   1  11        7.97        7.94      0.41 o 
  -1   1  11       17.29       19.14      1.48 o 
   0   1  11        3.78        3.56      1.27 o 
   1   1  11       13.46       11.04      1.42 o 
   2   1  11       32.91       34.35      3.57 o 
  -6   2  11       25.71       21.48      0.73 o 
  -5   2  11        2.83        1.68      0.66 o 
  -4   2  11       12.75       12.26      0.76 o 
  -3   2  11       50.12       42.28      1.97 o 
  -2   2  11       67.41       62.89      2.12 o 
  -1   2  11       14.26       12.80      0.80 o 
   0   2  11       19.53       20.28      0.83 o 
   1   2  11        5.40        6.12      0.63 o 
   2   2  11        2.10        1.49      0.63 o 
  -6   3  11       31.70       33.17      1.72 o 
  -5   3  11        1.23        1.07      0.24 o 
  -4   3  11       32.59       27.21      0.73 o 
  -3   3  11       74.09       68.61      1.49 o 
  -2   3  11       35.06       33.11      0.83 o 
  -1   3  11        5.66        5.27      0.47 o 
   0   3  11        7.74        6.85      0.53 o 
   1   3  11       11.40       13.45      0.75 o 
  -5   4  11       10.63        8.97      0.93 o 
  -4   4  11       14.60       11.70      1.11 o 
  -3   4  11       94.43       87.90      2.30 o 
  -2   4  11       79.64       72.76      1.26 o 
  -1   4  11       62.95       61.54      1.36 o 
   0   4  11        9.57        8.46      0.43 o 
   1   4  11       12.70       13.35      0.60 o 
  -4   5  11        3.56        2.92      0.87 o 
  -3   5  11       16.89       15.21      0.95 o 
  -2   5  11       26.34       22.16      0.72 o 
  -1   5  11        5.17        5.45      0.62 o 
   0   5  11       17.63       20.36      0.97 o 
  -3   6  11        0.75        0.59      0.66 o 
  -2   6  11        3.87        4.29      0.55 o 
  -3  -1  12       20.14       20.81      1.04 o 
  -2  -1  12       20.36       21.66      1.18 o 
  -3   0  12       11.41       13.22      1.15 o 
  -2   0  12        0.17        0.14      0.49 o 
  -3   1  12       20.22       23.83      1.33 o 
  -2   1  12       20.15       22.32      1.36 o 
                                                 
